# Supplementary material for: Codon-specific KRAS mutations predict survival benefit of trifluridine/tipiracil in metastatic colorectal cancer
Source: Nat Med. 2023 Mar 2;29(3):605–14. doi: 10.1038/s41591-023-02240-8 (PMC10033412; doi:10.1038/s41591-023-02240-8)
Supplement: Supplementary file 2 — Supplementary Tables 1–9. [file 41591_2023_2240_MOESM2_ESM.xlsx]

## Sheet: Contents
Contents
Sheet 2:	Supplementary Table 1: Patient identifiers of the MSKCC cohort.
Sheet 3:	Supplementary Table 2: Patient identifiers and clinical characteristics of the HMF discovery cohort.
Sheet 4:	Supplementary Table 3: Full list of candidate genomic biomarkers with at least one occurrence in the discovery cohort. Non-redundant drivers with at least five occurrences were tested for association to treatment outcome.
Sheet 5:	Supplementary Table 4: Exact log-rank test-based (two-sided) statistics for associations between candidate biomarkers and overall survival in the discovery cohort.
Sheet 6:	Supplementary Table 5: Exact log-rank test-based (two-sided) statistics for associations between candidate biomarkers and time on FTD/TPI treatment in the discovery cohort.
Sheet 7:	Supplementary Table 6: Patient-level data of the real-world validation cohort.
Sheet 8:	Supplementary Table 7: List of participating centers of the real-world validation cohort.
Sheet 9:	Supplementary Table 8: Full Cox regression model fits for key KRASG12:treatment interaction analyses of overall survival.
Sheet 10:	Supplementary Table 9: Clinical and molecular characteristics of patient-derived organoids (PDOs) used for in vitro testing of trifluridine sensitivity.

## Sheet: Supplementary Table 1
Tumor_Sample_Barcode
P-0000119-T01-IM3
P-0000241-T01-IM3
P-0000493-T01-IM3
P-0000511-T01-IM3
P-0000520-T01-IM3
P-0000526-T01-IM3
P-0000552-T01-IM3
P-0000561-T01-IM3
P-0000562-T01-IM3
P-0000616-T01-IM3
P-0000625-T01-IM3
P-0000635-T01-IM3
P-0000674-T01-IM3
P-0000678-T01-IM3
P-0000682-T01-IM3
P-0000687-T01-IM3
P-0000695-T01-IM3
P-0000699-T01-IM3
P-0000703-T01-IM3
P-0000714-T01-IM3
P-0000721-T01-IM3
P-0000736-T01-IM3
P-0000737-T01-IM3
P-0000738-T01-IM3
P-0000739-T02-IM5
P-0000742-T01-IM3
P-0000744-T01-IM3
P-0000745-T01-IM3
P-0000754-T01-IM3
P-0000757-T01-IM3
P-0000762-T01-IM3
P-0000763-T01-IM3
P-0000769-T01-IM3
P-0000772-T01-IM3
P-0000777-T01-IM3
P-0000788-T01-IM3
P-0000798-T01-IM3
P-0000802-T01-IM3
P-0000827-T01-IM3
P-0000843-T01-IM3
P-0000854-T01-IM3
P-0000860-T01-IM3
P-0000862-T01-IM3
P-0000868-T01-IM3
P-0000869-T01-IM3
P-0000874-T01-IM3
P-0000885-T01-IM3
P-0000911-T01-IM3
P-0000933-T01-IM3
P-0000940-T01-IM3
P-0000979-T01-IM3
P-0000982-T02-IM5
P-0000988-T01-IM3
P-0000994-T01-IM3
P-0000997-T01-IM3
P-0001017-T01-IM3
P-0001020-T01-IM3
P-0001054-T01-IM3
P-0001079-T01-IM3
P-0001104-T01-IM3
P-0001150-T01-IM3
P-0001151-T01-IM3
P-0001170-T01-IM3
P-0001190-T01-IM3
P-0001192-T01-IM3
P-0001200-T01-IM3
P-0001215-T01-IM3
P-0001227-T01-IM3
P-0001237-T01-IM3
P-0001287-T01-IM3
P-0001289-T01-IM3
P-0001295-T01-IM3
P-0001302-T01-IM3
P-0001316-T01-IM3
P-0001317-T01-IM3
P-0001318-T01-IM3
P-0001346-T01-IM3
P-0001347-T02-IM5
P-0001391-T01-IM3
P-0001394-T02-IM5
P-0001424-T01-IM3
P-0001427-T01-IM3
P-0001428-T01-IM3
P-0001459-T01-IM3
P-0001469-T01-IM3
P-0001470-T01-IM3
P-0001472-T01-IM3
P-0001494-T01-IM3
P-0001499-T01-IM3
P-0001500-T02-IM5
P-0001525-T01-IM3
P-0001531-T01-IM3
P-0001534-T01-IM3
P-0001554-T01-IM3
P-0001577-T01-IM3
P-0001640-T01-IM3
P-0001647-T01-IM3
P-0001649-T01-IM3
P-0001658-T01-IM3
P-0001662-T01-IM3
P-0001670-T01-IM3
P-0001673-T01-IM3
P-0001676-T01-IM3
P-0001685-T01-IM3
P-0001690-T01-IM3
P-0001693-T02-IM3
P-0001702-T01-IM3
P-0001729-T01-IM3
P-0001732-T01-IM3
P-0001734-T01-IM3
P-0001742-T01-IM3
P-0001746-T01-IM3
P-0001754-T01-IM3
P-0001761-T01-IM3
P-0001767-T01-IM3
P-0001769-T01-IM3
P-0001771-T01-IM3
P-0001778-T01-IM3
P-0001807-T01-IM3
P-0001808-T01-IM3
P-0001864-T01-IM3
P-0001867-T01-IM3
P-0001909-T01-IM3
P-0001913-T02-IM5
P-0001923-T01-IM3
P-0001940-T01-IM3
P-0001949-T01-IM3
P-0001961-T02-IM5
P-0001964-T01-IM3
P-0001984-T01-IM3
P-0002025-T01-IM3
P-0002032-T01-IM3
P-0002035-T01-IM3
P-0002042-T01-IM3
P-0002048-T01-IM3
P-0002049-T01-IM3
P-0002057-T01-IM3
P-0002068-T01-IM3
P-0002070-T01-IM3
P-0002078-T01-IM3
P-0002080-T01-IM3
P-0002095-T01-IM3
P-0002102-T01-IM3
P-0002154-T01-IM3
P-0002155-T01-IM3
P-0002164-T01-IM3
P-0002235-T01-IM3
P-0002251-T01-IM3
P-0002268-T01-IM3
P-0002291-T01-IM3
P-0002321-T01-IM3
P-0002323-T01-IM3
P-0002327-T01-IM3
P-0002339-T01-IM3
P-0002343-T01-IM3
P-0002395-T01-IM3
P-0002407-T01-IM3
P-0002413-T01-IM3
P-0002438-T01-IM3
P-0002442-T01-IM3
P-0002455-T01-IM3
P-0002463-T02-IM5
P-0002475-T01-IM3
P-0002487-T01-IM3
P-0002488-T01-IM3
P-0002512-T02-IM5
P-0002529-T01-IM3
P-0002540-T01-IM3
P-0002542-T01-IM3
P-0002547-T01-IM3
P-0002563-T01-IM3
P-0002565-T01-IM3
P-0002653-T01-IM3
P-0002665-T01-IM3
P-0002670-T01-IM3
P-0002671-T01-IM3
P-0002673-T01-IM3
P-0002678-T01-IM3
P-0002702-T01-IM3
P-0002721-T01-IM3
P-0002724-T01-IM3
P-0002728-T01-IM3
P-0002730-T01-IM3
P-0002752-T01-IM3
P-0002769-T01-IM3
P-0002770-T01-IM3
P-0002778-T01-IM3
P-0002788-T01-IM3
P-0002791-T01-IM3
P-0002792-T01-IM3
P-0002795-T01-IM3
P-0002804-T01-IM3
P-0002814-T01-IM3
P-0002835-T01-IM3
P-0002852-T01-IM3
P-0002855-T01-IM3
P-0002878-T01-IM3
P-0002884-T01-IM3
P-0002902-T01-IM3
P-0002951-T01-IM3
P-0002960-T01-IM3
P-0002994-T01-IM3
P-0003011-T01-IM3
P-0003035-T01-IM5
P-0003046-T01-IM3
P-0003077-T01-IM5
P-0003110-T01-IM5
P-0003124-T01-IM5
P-0003130-T01-IM5
P-0003136-T01-IM5
P-0003154-T01-IM5
P-0003183-T01-IM5
P-0003184-T01-IM5
P-0003209-T01-IM5
P-0003210-T01-IM5
P-0003211-T01-IM5
P-0003254-T01-IM5
P-0003258-T01-IM5
P-0003284-T01-IM5
P-0003285-T01-IM5
P-0003298-T01-IM5
P-0003301-T01-IM5
P-0003308-T01-IM5
P-0003348-T01-IM5
P-0003365-T01-IM5
P-0003397-T01-IM5
P-0003437-T01-IM5
P-0003474-T01-IM5
P-0003475-T01-IM5
P-0003483-T01-IM5
P-0003499-T01-IM5
P-0003501-T01-IM5
P-0003510-T01-IM5
P-0003513-T01-IM5
P-0003514-T01-IM5
P-0003518-T01-IM5
P-0003575-T01-IM5
P-0003582-T01-IM5
P-0003611-T01-IM5
P-0003662-T01-IM5
P-0003710-T01-IM5
P-0003717-T01-IM5
P-0003720-T01-IM5
P-0003725-T01-IM5
P-0003753-T01-IM5
P-0003755-T01-IM5
P-0003756-T01-IM5
P-0003774-T01-IM5
P-0003780-T01-IM5
P-0003789-T01-IM5
P-0003791-T01-IM5
P-0003793-T01-IM5
P-0003796-T01-IM5
P-0003807-T01-IM5
P-0003839-T01-IM5
P-0003886-T01-IM5
P-0003890-T01-IM5
P-0003901-T01-IM5
P-0003990-T01-IM3
P-0003999-T01-IM5
P-0004007-T01-IM3
P-0004010-T01-IM3
P-0004011-T01-IM5
P-0004018-T01-IM3
P-0004051-T01-IM5
P-0004072-T01-IM5
P-0004081-T01-IM5
P-0004083-T01-IM5
P-0004140-T01-IM5
P-0004159-T01-IM5
P-0004172-T01-IM5
P-0004220-T01-IM5
P-0004249-T01-IM5
P-0004251-T01-IM5
P-0004322-T01-IM5
P-0004323-T01-IM5
P-0004350-T01-IM5
P-0004362-T01-IM5
P-0004363-T01-IM5
P-0004369-T01-IM5
P-0004401-T01-IM5
P-0004402-T01-IM5
P-0004403-T01-IM5
P-0004431-T01-IM5
P-0004441-T01-IM5
P-0004454-T01-IM5
P-0004486-T01-IM5
P-0004494-T01-IM5
P-0004502-T01-IM5
P-0004511-T01-IM5
P-0004549-T01-IM5
P-0004566-T01-IM5
P-0004602-T01-IM5
P-0004608-T01-IM5
P-0004624-T01-IM5
P-0004626-T01-IM5
P-0004629-T01-IM5
P-0004652-T01-IM5
P-0004666-T01-IM5
P-0004673-T01-IM5
P-0004679-T01-IM5
P-0004690-T01-IM5
P-0004692-T01-IM5
P-0004697-T01-IM5
P-0004698-T01-IM5
P-0004716-T02-IM5
P-0004736-T01-IM5
P-0004738-T01-IM5
P-0004744-T01-IM5
P-0004754-T01-IM5
P-0004775-T01-IM5
P-0004781-T01-IM5
P-0004783-T01-IM5
P-0004786-T01-IM5
P-0004792-T01-IM5
P-0004795-T01-IM5
P-0004798-T01-IM5
P-0004803-T01-IM5
P-0004823-T01-IM5
P-0004834-T01-IM5
P-0004844-T01-IM5
P-0004845-T01-IM5
P-0004862-T01-IM5
P-0004865-T01-IM5
P-0004872-T01-IM5
P-0004886-T01-IM5
P-0004897-T01-IM5
P-0004904-T01-IM5
P-0004928-T01-IM5
P-0004954-T01-IM5
P-0004957-T01-IM5
P-0004960-T01-IM5
P-0004967-T01-IM5
P-0004968-T01-IM5
P-0004977-T01-IM5
P-0005003-T01-IM5
P-0005011-T01-IM5
P-0005016-T01-IM5
P-0005025-T01-IM5
P-0005029-T01-IM5
P-0005091-T01-IM5
P-0005102-T01-IM5
P-0005103-T01-IM5
P-0005124-T01-IM5
P-0005132-T01-IM5
P-0005137-T02-IM5
P-0005151-T01-IM5
P-0005163-T01-IM5
P-0005164-T01-IM5
P-0005172-T01-IM5
P-0005189-T01-IM5
P-0005197-T01-IM5
P-0005200-T01-IM5
P-0005207-T01-IM5
P-0005210-T01-IM5
P-0005230-T01-IM5
P-0005237-T01-IM5
P-0005240-T01-IM5
P-0005247-T01-IM5
P-0005298-T01-IM5
P-0005307-T01-IM5
P-0005311-T01-IM5
P-0005326-T01-IM5
P-0005327-T01-IM5
P-0005343-T01-IM5
P-0005381-T01-IM5
P-0005384-T01-IM5
P-0005430-T01-IM5
P-0005439-T01-IM5
P-0005443-T01-IM5
P-0005446-T01-IM5
P-0005455-T01-IM5
P-0005487-T01-IM5
P-0005502-T01-IM5
P-0005522-T01-IM5
P-0005528-T01-IM5
P-0005529-T01-IM5
P-0005548-T01-IM5
P-0005560-T01-IM5
P-0005569-T01-IM5
P-0005589-T01-IM5
P-0005591-T01-IM5
P-0005622-T03-IM5
P-0005623-T02-IM5
P-0005634-T01-IM5
P-0005670-T01-IM5
P-0005715-T01-IM5
P-0005730-T02-IM5
P-0005739-T02-IM5
P-0005742-T01-IM5
P-0005755-T01-IM5
P-0005762-T01-IM5
P-0005776-T02-IM5
P-0005788-T01-IM5
P-0005801-T01-IM5
P-0005823-T01-IM5
P-0005824-T01-IM5
P-0005829-T01-IM5
P-0005833-T01-IM5
P-0005853-T01-IM5
P-0005858-T01-IM5
P-0005865-T01-IM5
P-0005888-T01-IM5
P-0005908-T01-IM5
P-0005910-T01-IM5
P-0005938-T01-IM5
P-0005941-T01-IM5
P-0005949-T01-IM5
P-0005961-T01-IM5
P-0005987-T01-IM5
P-0005996-T01-IM5
P-0005998-T01-IM5
P-0006000-T02-IM5
P-0006023-T02-IM5
P-0006050-T01-IM5
P-0006093-T01-IM5
P-0006110-T01-IM5
P-0006118-T02-IM5
P-0006135-T01-IM5
P-0006136-T01-IM5
P-0006138-T01-IM5
P-0006170-T01-IM5
P-0006181-T01-IM5
P-0006183-T01-IM5
P-0006184-T01-IM5
P-0006202-T01-IM5
P-0006207-T01-IM5
P-0006213-T01-IM5
P-0006219-T01-IM5
P-0006225-T01-IM5
P-0006230-T01-IM5
P-0006261-T01-IM5
P-0006271-T01-IM5
P-0006272-T01-IM5
P-0006275-T01-IM5
P-0006287-T01-IM5
P-0006306-T01-IM5
P-0006316-T01-IM5
P-0006317-T01-IM5
P-0006329-T01-IM5
P-0006345-T01-IM5
P-0006359-T01-IM5
P-0006365-T01-IM5
P-0006390-T01-IM5
P-0006394-T01-IM5
P-0006405-T01-IM5
P-0006434-T01-IM5
P-0006460-T01-IM5
P-0006468-T01-IM5
P-0006469-T01-IM5
P-0006512-T01-IM5
P-0006548-T01-IM5
P-0006559-T01-IM5
P-0006564-T01-IM5
P-0006575-T01-IM5
P-0006581-T01-IM5
P-0006587-T01-IM5
P-0006589-T01-IM5
P-0006592-T01-IM5
P-0006608-T01-IM5
P-0006612-T01-IM5
P-0006616-T01-IM5
P-0006636-T01-IM5
P-0006646-T01-IM5
P-0006647-T01-IM5
P-0006649-T01-IM5
P-0006657-T01-IM5
P-0006658-T01-IM5
P-0006659-T01-IM5
P-0006669-T01-IM5
P-0006680-T01-IM5
P-0006681-T01-IM5
P-0006683-T01-IM5
P-0006685-T01-IM5
P-0006686-T01-IM5
P-0006687-T01-IM5
P-0006693-T01-IM5
P-0006701-T01-IM5
P-0006704-T01-IM5
P-0006706-T01-IM5
P-0006707-T01-IM5
P-0006708-T01-IM5
P-0006711-T01-IM5
P-0006715-T01-IM5
P-0006717-T01-IM5
P-0006721-T01-IM5
P-0006726-T01-IM5
P-0006729-T01-IM5
P-0006730-T01-IM5
P-0006735-T01-IM5
P-0006737-T01-IM5
P-0006740-T01-IM5
P-0006743-T01-IM5
P-0006744-T01-IM5
P-0006750-T01-IM5
P-0006753-T01-IM5
P-0006758-T01-IM5
P-0006759-T01-IM5
P-0006761-T01-IM5
P-0006763-T01-IM5
P-0006764-T01-IM5
P-0006766-T01-IM5
P-0006770-T01-IM5
P-0006778-T01-IM5
P-0006794-T01-IM5
P-0006813-T01-IM5
P-0006816-T01-IM5
P-0006819-T01-IM5
P-0006821-T01-IM5
P-0006822-T01-IM5
P-0006825-T01-IM5
P-0006835-T01-IM5
P-0006853-T01-IM5
P-0006860-T01-IM5
P-0006861-T01-IM5
P-0006863-T01-IM5
P-0006864-T01-IM5
P-0006865-T01-IM5
P-0006867-T01-IM5
P-0006872-T01-IM5
P-0006887-T01-IM5
P-0006888-T01-IM5
P-0006889-T01-IM5
P-0006890-T01-IM5
P-0006906-T01-IM5
P-0006933-T01-IM5
P-0006936-T01-IM5
P-0006960-T01-IM5
P-0006967-T01-IM5
P-0006968-T01-IM5
P-0006978-T01-IM5
P-0006981-T01-IM5
P-0006983-T01-IM5
P-0006999-T02-IM5
P-0007012-T01-IM5
P-0007035-T01-IM5
P-0007036-T01-IM5
P-0007039-T01-IM5
P-0007055-T01-IM5
P-0007066-T01-IM5
P-0007069-T01-IM5
P-0007070-T01-IM5
P-0007079-T01-IM5
P-0007080-T02-IM5
P-0007081-T02-IM5
P-0007085-T02-IM5
P-0007090-T02-IM5
P-0007092-T01-IM5
P-0007097-T01-IM5
P-0007112-T01-IM5
P-0007115-T01-IM5
P-0007120-T01-IM5
P-0007126-T01-IM5
P-0007128-T01-IM5
P-0007132-T01-IM5
P-0007133-T01-IM5
P-0007135-T01-IM5
P-0007136-T01-IM5
P-0007138-T01-IM5
P-0007140-T01-IM5
P-0007144-T01-IM5
P-0007147-T01-IM5
P-0007162-T01-IM5
P-0007168-T01-IM5
P-0007169-T01-IM5
P-0007171-T01-IM5
P-0007175-T01-IM5
P-0007177-T01-IM5
P-0007180-T01-IM5
P-0007181-T01-IM5
P-0007185-T01-IM5
P-0007203-T01-IM5
P-0007207-T01-IM5
P-0007214-T01-IM5
P-0007216-T01-IM5
P-0007218-T01-IM5
P-0007222-T01-IM5
P-0007226-T01-IM5
P-0007272-T01-IM5
P-0007279-T01-IM5
P-0007287-T01-IM5
P-0007294-T01-IM5
P-0007296-T01-IM5
P-0007303-T01-IM5
P-0007305-T01-IM5
P-0007315-T01-IM5
P-0007334-T01-IM5
P-0007342-T01-IM5
P-0007357-T01-IM5
P-0007361-T01-IM5
P-0007365-T01-IM5
P-0007368-T01-IM5
P-0007373-T01-IM5
P-0007377-T02-IM5
P-0007380-T01-IM5
P-0007381-T01-IM5
P-0007389-T01-IM5
P-0007391-T01-IM5
P-0007405-T01-IM5
P-0007410-T01-IM5
P-0007414-T01-IM5
P-0007419-T01-IM5
P-0007483-T01-IM5
P-0007486-T01-IM5
P-0007488-T01-IM5
P-0007489-T01-IM5
P-0007490-T01-IM5
P-0007495-T01-IM5
P-0007511-T01-IM5
P-0007541-T01-IM5
P-0007548-T01-IM5
P-0007550-T01-IM5
P-0007554-T01-IM5
P-0007555-T01-IM5
P-0007560-T01-IM5
P-0007567-T01-IM5
P-0007581-T01-IM5
P-0007584-T01-IM5
P-0007586-T01-IM5
P-0007588-T01-IM5
P-0007590-T01-IM5
P-0007591-T01-IM5
P-0007592-T01-IM5
P-0007593-T01-IM5
P-0007596-T01-IM5
P-0007600-T01-IM5
P-0007602-T01-IM5
P-0007631-T01-IM5
P-0007632-T01-IM5
P-0007637-T01-IM5
P-0007645-T01-IM5
P-0007654-T01-IM5
P-0007657-T01-IM5
P-0007664-T01-IM5
P-0007669-T01-IM5
P-0007676-T01-IM5
P-0007683-T01-IM5
P-0007686-T01-IM5
P-0007688-T01-IM5
P-0007691-T01-IM5
P-0007698-T01-IM5
P-0007739-T01-IM5
P-0007740-T01-IM5
P-0007746-T01-IM5
P-0007771-T01-IM5
P-0007774-T01-IM5
P-0007781-T01-IM5
P-0007793-T01-IM5
P-0007804-T01-IM5
P-0007809-T01-IM5
P-0007831-T01-IM5
P-0007836-T01-IM5
P-0007843-T01-IM5
P-0007860-T01-IM5
P-0007863-T01-IM5
P-0007866-T01-IM5
P-0007868-T01-IM5
P-0007869-T01-IM5
P-0007882-T01-IM5
P-0007883-T01-IM5
P-0007887-T01-IM5
P-0007889-T01-IM5
P-0007893-T01-IM5
P-0007909-T01-IM5
P-0007912-T01-IM5
P-0007929-T01-IM5
P-0007931-T01-IM5
P-0007975-T01-IM5
P-0007979-T01-IM5
P-0007990-T01-IM5
P-0007996-T01-IM5
P-0007997-T01-IM5
P-0007998-T01-IM5
P-0007999-T01-IM5
P-0008019-T01-IM5
P-0008022-T02-IM5
P-0008031-T01-IM5
P-0008042-T01-IM5
P-0008059-T01-IM5
P-0008063-T01-IM5
P-0008068-T01-IM5
P-0008075-T01-IM5
P-0008079-T01-IM5
P-0008083-T01-IM5
P-0008095-T01-IM5
P-0008128-T01-IM5
P-0008133-T01-IM5
P-0008141-T01-IM5
P-0008159-T01-IM5
P-0008167-T01-IM5
P-0008173-T01-IM5
P-0008180-T01-IM5
P-0008226-T02-IM5
P-0008259-T01-IM5
P-0008267-T01-IM5
P-0008283-T01-IM5
P-0008288-T01-IM5
P-0008308-T01-IM5
P-0008317-T01-IM5
P-0008321-T01-IM5
P-0008343-T01-IM5
P-0008350-T02-IM5
P-0008357-T01-IM5
P-0008377-T01-IM5
P-0008396-T01-IM5
P-0008429-T01-IM5
P-0008467-T01-IM5
P-0008483-T01-IM5
P-0008521-T01-IM5
P-0008529-T01-IM5
P-0008534-T01-IM5
P-0008540-T01-IM5
P-0008541-T01-IM5
P-0008551-T01-IM5
P-0008565-T01-IM5
P-0008579-T01-IM5
P-0008582-T01-IM5
P-0008583-T01-IM5
P-0008584-T01-IM5
P-0008588-T01-IM5
P-0008590-T01-IM5
P-0008594-T01-IM5
P-0008600-T01-IM5
P-0008651-T01-IM5
P-0008652-T01-IM5
P-0008662-T01-IM5
P-0008671-T01-IM5
P-0008683-T01-IM5
P-0008690-T01-IM5
P-0008721-T01-IM5
P-0008724-T01-IM5
P-0008727-T01-IM5
P-0008729-T01-IM5
P-0008735-T01-IM5
P-0008745-T01-IM5
P-0008746-T01-IM5
P-0008747-T01-IM5
P-0008753-T01-IM5
P-0008782-T01-IM5
P-0008819-T01-IM5
P-0008841-T01-IM5
P-0008853-T01-IM5
P-0008868-T01-IM5
P-0008875-T01-IM5
P-0008913-T01-IM5
P-0008941-T01-IM5
P-0009000-T01-IM5
P-0009009-T01-IM5
P-0009012-T01-IM5
P-0009013-T02-IM5
P-0009016-T01-IM5
P-0009053-T01-IM5
P-0009058-T01-IM5
P-0009059-T01-IM5
P-0009062-T01-IM5
P-0009114-T01-IM5
P-0009121-T01-IM5
P-0009139-T01-IM5
P-0009142-T01-IM5
P-0009145-T01-IM5
P-0009149-T01-IM5
P-0009163-T01-IM5
P-0009167-T01-IM5
P-0009169-T01-IM5
P-0009170-T01-IM5
P-0009185-T01-IM5
P-0009192-T01-IM5
P-0009200-T01-IM5
P-0009224-T02-IM5
P-0009252-T01-IM5
P-0009294-T01-IM5
P-0009302-T01-IM5
P-0009303-T01-IM5
P-0009305-T01-IM5
P-0009341-T01-IM5
P-0009355-T01-IM5
P-0009362-T01-IM5
P-0009363-T01-IM5
P-0009377-T01-IM5
P-0009418-T01-IM5
P-0009433-T01-IM5
P-0009445-T01-IM5
P-0009464-T01-IM5
P-0009488-T01-IM5
P-0009519-T01-IM5
P-0009561-T01-IM5
P-0009617-T01-IM5
P-0009645-T01-IM5
P-0009650-T01-IM5
P-0009690-T01-IM5
P-0009703-T01-IM5
P-0009707-T01-IM5
P-0009712-T01-IM5
P-0009716-T01-IM5
P-0009741-T01-IM5
P-0009751-T01-IM5
P-0009757-T01-IM5
P-0009760-T01-IM5
P-0009798-T01-IM5
P-0009826-T01-IM5
P-0009830-T01-IM5
P-0009838-T01-IM5
P-0009842-T01-IM5
P-0009850-T01-IM5
P-0009851-T01-IM5
P-0009863-T01-IM5
P-0009871-T01-IM5
P-0009902-T01-IM5
P-0009903-T01-IM5
P-0009905-T01-IM5
P-0009949-T01-IM5
P-0009954-T01-IM5
P-0009964-T01-IM5
P-0009971-T01-IM5
P-0009972-T01-IM5
P-0009993-T01-IM5
P-0010007-T01-IM5
P-0010009-T01-IM5
P-0010014-T01-IM5
P-0010018-T01-IM5
P-0010020-T01-IM5
P-0010022-T01-IM5
P-0010044-T01-IM5
P-0010049-T01-IM5
P-0010062-T01-IM5
P-0010074-T01-IM5
P-0010098-T01-IM5
P-0010112-T01-IM5
P-0010118-T01-IM5
P-0010125-T01-IM5
P-0010134-T01-IM5
P-0010138-T01-IM5
P-0010139-T01-IM5
P-0010141-T01-IM5
P-0010146-T01-IM5
P-0010147-T01-IM5
P-0010159-T01-IM5
P-0010160-T01-IM5
P-0010167-T01-IM5
P-0010180-T01-IM5
P-0010203-T01-IM5
P-0010207-T01-IM5
P-0010219-T01-IM5
P-0010238-T01-IM5
P-0010243-T01-IM5
P-0010268-T01-IM5
P-0010275-T01-IM5
P-0010308-T01-IM5
P-0010330-T01-IM5
P-0010342-T01-IM5
P-0010343-T01-IM5
P-0010350-T01-IM5
P-0010352-T01-IM5
P-0010360-T01-IM5
P-0010363-T01-IM5
P-0010364-T01-IM5
P-0010365-T01-IM5
P-0010367-T01-IM5
P-0010393-T01-IM5
P-0010406-T01-IM5
P-0010407-T01-IM5
P-0010422-T01-IM5
P-0010425-T01-IM5
P-0010428-T01-IM5
P-0010432-T01-IM5
P-0010497-T01-IM5
P-0010499-T01-IM5
P-0010504-T01-IM5
P-0010506-T01-IM5
P-0010509-T01-IM5
P-0010512-T01-IM5
P-0010513-T01-IM5
P-0010535-T01-IM5
P-0010581-T01-IM5
P-0010587-T01-IM5
P-0010599-T01-IM5
P-0010627-T01-IM5
P-0010665-T01-IM5
P-0010673-T01-IM5
P-0010680-T01-IM5
P-0010710-T01-IM5
P-0010734-T01-IM5
P-0010742-T01-IM5
P-0010749-T01-IM5
P-0010751-T01-IM5
P-0010781-T01-IM5
P-0010783-T01-IM5
P-0010798-T01-IM5
P-0010832-T01-IM5
P-0010861-T01-IM5
P-0010898-T01-IM5
P-0010929-T01-IM5
P-0010932-T01-IM5
P-0010959-T01-IM5
P-0010960-T01-IM5
P-0010965-T01-IM5
P-0010966-T01-IM5
P-0010968-T01-IM5
P-0010985-T01-IM5
P-0011014-T01-IM5
P-0011027-T01-IM5
P-0011039-T01-IM5
P-0011068-T01-IM5
P-0011071-T01-IM5
P-0011074-T01-IM5
P-0011108-T01-IM5
P-0011109-T01-IM5
P-0011110-T01-IM5
P-0011120-T01-IM5
P-0011124-T01-IM5
P-0011131-T01-IM5
P-0011144-T01-IM5
P-0011158-T01-IM5
P-0011182-T01-IM5
P-0011184-T01-IM5
P-0011195-T01-IM5
P-0011226-T01-IM5
P-0011235-T01-IM5
P-0011255-T01-IM5
P-0011258-T01-IM5
P-0011264-T01-IM5
P-0011282-T01-IM5
P-0011283-T01-IM5
P-0011287-T01-IM5
P-0011288-T01-IM5
P-0011291-T01-IM5
P-0011296-T01-IM5
P-0011300-T01-IM5
P-0011306-T01-IM5
P-0011324-T01-IM5
P-0011347-T01-IM5
P-0011357-T01-IM5
P-0011366-T01-IM5
P-0011374-T01-IM5
P-0011380-T01-IM5
P-0011384-T01-IM5
P-0011396-T01-IM5
P-0011445-T01-IM5
P-0011446-T01-IM5
P-0011455-T01-IM5
P-0011468-T01-IM5
P-0011484-T01-IM5
P-0011510-T01-IM5
P-0011511-T01-IM5
P-0011512-T01-IM5
P-0011520-T01-IM5
P-0011533-T01-IM5
P-0011545-T01-IM5
P-0011563-T01-IM5
P-0012032-T01-IM5
P-0012033-T01-IM5
P-0012035-T01-IM5
P-0012074-T01-IM5
P-0012100-T01-IM5
P-0012110-T01-IM5
P-0012115-T01-IM5
P-0012133-T01-IM5
P-0012135-T01-IM5
P-0012147-T01-IM5
P-0012233-T01-IM5
P-0012249-T01-IM5
P-0012266-T01-IM5
P-0012268-T01-IM5
P-0012277-T01-IM5
P-0012313-T01-IM5
P-0012366-T01-IM5
P-0012399-T01-IM5
P-0012402-T01-IM5
P-0012406-T01-IM5

## Sheet: Supplementary Table 2
	Clinical outcome data							Candidate biomarkers (with occurrence in at least 5 patients)
sampleId	treatmentStartDate	treatmentEndDate	weeksOnTreatment	treatmentEnd (event)	last_OS_follow_up	weeksOverallSurvival	Death (event)	APC_MUTATION	ERBB2	KRAS_MUTATION	KRAS_MUT_AA_Change_p.Gly12Asp	KRAS_MUT_AA_Change_p.Gly12Val	KRAS_MUT_Codon_12	MACROD2_DEL	PIK3CA_MUTATION	SMAD4	TP53_MUTATION
CPCT02020442T	2017-02-27	2017-07-25	21.1429	1	2017-11-07	36.1429	1	1	0	0	0	0	0	0	0	0	1
CPCT02020521T	2017-05-30	2018-11-06	75	1	2019-02-21	90.2857	1	1	0	1	0	0	0	0	0	1	1
CPCT02020554T	2017-07-25	2017-10-20	12.4286	1	2018-04-05	36.2857	1	1	0	0	0	0	0	0	0	0	0
CPCT02020651T	2017-12-07	2018-02-07	8.85714	1	2018-04-13	18.1429	1	1	0	1	0	1	1	0	0	0	1
CPCT02020695T	2018-03-14	2018-04-04	3	1	2018-04-25	6	1	0	0	1	0	1	1	0	0	0	0
CPCT02030306T	2016-12-19	2017-01-17	4.14286	1	2017-02-18	8.71429	1	1	0	1	1	0	1	0	0	0	1
CPCT02030371T	2017-09-11	2017-10-17	5.14286	1	2018-11-18	61.8571	1	1	1	0	0	0	0	0	0	0	1
CPCT02030443T	2017-12-19	2018-02-27	10	1	2018-07-06	28.4286	1	1	0	1	0	0	0	0	0	0	1
CPCT02050139T	2017-03-31	2017-06-29	12.8571	1	2017-10-04	26.7143	1	1	0	1	1	0	1	0	0	1	1
CPCT02050325T	2018-02-14	2018-04-18	9	1	2018-09-11	29.8571	1	1	0	1	0	0	1	0	0	0	0
CPCT02050352T	2018-04-10	2018-05-30	7.14286	1	2018-06-22	10.4286	1	1	0	1	0	0	1	0	1	0	1
CPCT02070122T	2017-05-01	2017-05-17	2.28571	1	2017-07-04	9.14286	1	0	0	0	0	0	0	0	0	0	1
CPCT02080048T	2016-11-18	2017-05-05	24	1	2017-05-24	26.7143	1	1	1	1	0	0	0	0	0	0	1
CPCT02080077T	2017-06-23	2018-03-05	36.4286	1	2018-06-11	50.4286	1	1	0	0	0	0	0	0	0	0	1
CPCT02080084T	2017-03-02	2017-10-04	30.8571	1	2018-01-04	44	1	0	0	1	0	0	0	0	0	0	1
CPCT02080126T	2017-11-13	2017-11-27	2	1	2018-03-29	19.4286	1	0	0	1	1	0	1	0	0	0	1
CPCT02080197T	2018-02-05	2018-03-13	5.14286	1	2018-06-17	18.8571	1	1	0	1	0	0	1	0	1	0	1
CPCT02090023T	2017-09-18	2017-11-07	7.14286	1	2017-12-09	11.7143	1	1	0	1	1	0	1	1	0	1	1
CPCT02100019T	2017-04-24	2017-06-08	6.42857	1	2017-09-21	21.4286	1	1	0	0	0	0	0	0	0	0	1
CPCT02100036T	2017-02-06	2017-03-21	6.14286	1	2017-11-09	39.4286	1	0	0	1	0	0	1	0	0	1	0
CPCT02100106T	2017-10-02	2017-11-13	6	1	2017-11-13	6	1	1	0	1	0	0	1	1	0	1	1
CPCT02100144T	2018-01-22	2018-04-11	11.2857	1	2018-07-31	27.1429	1	1	0	1	0	0	1	1	0	1	0
CPCT02120031T	2017-07-07	2017-08-28	7.42857	1	2018-03-07	34.7143	1	1	0	1	1	0	1	0	1	0	1
CPCT02160038T	2018-02-13	2018-03-07	3.14286	1	2018-05-12	12.5714	1	1	1	1	0	1	1	0	0	0	1
CPCT02210007T	2017-05-25	2017-07-20	8	1	2018-05-27	52.4286	1	1	0	1	0	1	1	0	0	0	1
CPCT02210018T	2017-06-19	2017-07-12	3.28571	1	2017-10-15	16.8571	1	1	0	1	1	0	1	0	1	0	1
CPCT02210027T	2017-10-17	2017-12-12	8	1	2018-01-31	15.1429	1	1	0	1	0	0	1	0	1	1	0
CPCT02330036T	2017-06-12	2018-01-10	30.2857	1	2019-05-11	99.7143	1	1	0	0	0	0	0	1	0	0	1
CPCT02330045T	2017-08-04	2017-09-29	8	1	2017-12-09	18.1429	1	1	0	1	0	0	1	0	0	0	1
CPCT02330049T	2017-09-22	2017-11-17	8	1	2018-01-25	17.8571	1	1	1	0	0	0	0	1	0	0	1
CPCT02330052T	2017-10-16	2019-06-01	84.7143	1	2020-01-29	119.286	0	1	1	0	0	0	0	0	0	0	1
CPCT02330070T	2017-11-15	2018-01-23	9.85714	1	2018-02-16	13.2857	1	1	0	0	0	0	0	0	0	0	1
CPCT02330085T	2018-01-26	2018-04-25	12.7143	1	2020-01-29	104.714	0	1	0	0	0	0	0	0	0	0	1
CPCT02330098T	2018-02-26	2018-04-08	5.85714	1	2018-09-08	27.7143	1	1	0	1	0	1	1	0	0	0	1
CPCT02340024T	2017-10-02	2017-11-10	5.57143	1	2018-01-14	14.8571	1	1	0	0	0	0	0	0	0	0	1
CPCT02370020T	2018-03-06	2018-05-01	8	1	2018-09-06	26.2857	1	1	0	1	1	0	1	0	0	0	1
CPCT02030357T	2017-07-20	2018-02-27	31.7143	1	2019-06-30	101.429	1	0	0	0	0	0	0	0	0	0	0

## Sheet: Supplementary Table 3
Somatic Driver Variant	Patients (n)	Level	Tested for association to treatment outcome	Reason for Exclusion
APC	31	GENE	NO	Full redundancy with more specific biomarker
APC_MUTATION	31	MUTATION	YES
TP53	30	GENE	NO	Full redundancy with more specific biomarker
TP53_MUTATION	30	MUTATION	YES
KRAS	24	GENE	NO	Full redundancy with more specific biomarker
KRAS_MUTATION	24	MUTATION	YES
KRAS_MUT_Codon_12	20	CODON	YES
SMAD4	7	GENE	YES
KRAS_MUT_AA_Change_p.Gly12Asp	7	AA_CHANGE	YES
ERBB2	5	GENE	YES
PIK3CA_MUTATION	5	MUTATION	YES
MACROD2_DEL	5	DEL	YES
KRAS_MUT_AA_Change_p.Gly12Val	5	AA_CHANGE	YES
NRAS_MUTATION	4	MUTATION	NO	<5 occurrences
SMAD4_MUTATION	4	MUTATION	NO	<5 occurrences
APC_MUT_Codon_1450	4	CODON	NO	<5 occurrences
KRAS_MUT_AA_Change_p.Gly12Cys	4	AA_CHANGE	NO	<5 occurrences
APC_MUT_AA_Change_p.Arg1450*	4	AA_CHANGE	NO	<5 occurrences
ERBB2_MUTATION	3	MUTATION	NO	<5 occurrences
TYMS_AMP	3	AMP	NO	<5 occurrences
FHIT_DEL	3	DEL	NO	<5 occurrences
PARK2_DEL	3	DEL	NO	<5 occurrences
SMAD4_DEL	3	DEL	NO	<5 occurrences
TP53_MUT_Codon_248	3	CODON	NO	<5 occurrences
APC_MUT_AA_Change_p.Arg876*	3	AA_CHANGE	NO	<5 occurrences
TP53_MUT_AA_Change_p.Arg175His	3	AA_CHANGE	NO	<5 occurrences
TP53_MUT_AA_Change_p.Arg282Trp	3	AA_CHANGE	NO	<5 occurrences
FGFR1	2	GENE	NO	<5 occurrences
ZFP36L2	2	GENE	NO	<5 occurrences
KLF5	2	GENE	NO	<5 occurrences
RNF43	2	GENE	NO	<5 occurrences
GNAS	2	GENE	NO	<5 occurrences
AMER1_MUTATION	2	MUTATION	NO	<5 occurrences
TCF7L2_MUTATION	2	MUTATION	NO	<5 occurrences
ZFP36L2_MUTATION	2	MUTATION	NO	<5 occurrences
MAP2K1_MUTATION	2	MUTATION	NO	<5 occurrences
BRAF_MUTATION	2	MUTATION	NO	<5 occurrences
RNF43_MUTATION	2	MUTATION	NO	<5 occurrences
ERBB2_AMP	2	AMP	NO	<5 occurrences
ITGAV_DEL	2	DEL	NO	<5 occurrences
CCSER1_DEL	2	DEL	NO	<5 occurrences
NRAS_MUT_Codon_12	2	CODON	NO	<5 occurrences
TP53_MUT_Codon_220	2	CODON	NO	<5 occurrences
SMAD4_MUT_Codon_361	2	CODON	NO	<5 occurrences
APC_MUT_Codon_1309	2	CODON	NO	<5 occurrences
KRAS_MUT_Codon_61	2	CODON	NO	<5 occurrences
PIK3CA_MUT_Codon_1047	2	CODON	NO	<5 occurrences
GNAS_MUT_Codon_844	2	CODON	NO	<5 occurrences
KRAS_MUT_AA_Change_p.Gly12Ala	2	AA_CHANGE	NO	<5 occurrences
ERBB2_MUT_AA_Change_p.Val842Ile	2	AA_CHANGE	NO	<5 occurrences
KRAS_MUT_AA_Change_p.Gln61His	2	AA_CHANGE	NO	<5 occurrences
KRAS_MUT_AA_Change_p.Gly12Ser	2	AA_CHANGE	NO	<5 occurrences
TP53_MUT_AA_Change_p.Tyr220Cys	2	AA_CHANGE	NO	<5 occurrences
APC_MUT_AA_Change_p.Gln1378*	2	AA_CHANGE	NO	<5 occurrences
APC_MUT_AA_Change_p.Glu1309fs	2	AA_CHANGE	NO	<5 occurrences
GNAS_MUT_AA_Change_p.Arg844His	2	AA_CHANGE	NO	<5 occurrences
RPL22_MUT_AA_Change_p.Lys15fs	2	AA_CHANGE	NO	<5 occurrences
TP53_MUT_AA_Change_p.Arg248Gln	2	AA_CHANGE	NO	<5 occurrences
TP53_MUT_AA_Change_splice	2	AA_CHANGE	NO	<5 occurrences
CTNNB1	1	GENE	NO	<5 occurrences
JAK1	1	GENE	NO	<5 occurrences
CCND1	1	GENE	NO	<5 occurrences
MAP2K7	1	GENE	NO	<5 occurrences
STK11	1	GENE	NO	<5 occurrences
SOX9	1	GENE	NO	<5 occurrences
ZNRF3	1	GENE	NO	<5 occurrences
SMAD2	1	GENE	NO	<5 occurrences
PTEN	1	GENE	NO	<5 occurrences
JAK1_MUTATION	1	MUTATION	NO	<5 occurrences
ACVR2A_MUTATION	1	MUTATION	NO	<5 occurrences
KLF5_MUTATION	1	MUTATION	NO	<5 occurrences
STK11_MUTATION	1	MUTATION	NO	<5 occurrences
SOX9_MUTATION	1	MUTATION	NO	<5 occurrences
TSC1_MUTATION	1	MUTATION	NO	<5 occurrences
NSD1_MUTATION	1	MUTATION	NO	<5 occurrences
MAP2K7_MUTATION	1	MUTATION	NO	<5 occurrences
RBM10_MUTATION	1	MUTATION	NO	<5 occurrences
CD79B_AMP	1	AMP	NO	<5 occurrences
CDX2_AMP	1	AMP	NO	<5 occurrences
FGFR1_AMP	1	AMP	NO	<5 occurrences
FLT3_AMP	1	AMP	NO	<5 occurrences
CCND1_AMP	1	AMP	NO	<5 occurrences
IKBKB_AMP	1	AMP	NO	<5 occurrences
CCND2_AMP	1	AMP	NO	<5 occurrences
ANK1_AMP	1	AMP	NO	<5 occurrences
KLF5_AMP	1	AMP	NO	<5 occurrences
TOP2A_AMP	1	AMP	NO	<5 occurrences
TG_AMP	1	AMP	NO	<5 occurrences
ZMIZ1_AMP	1	AMP	NO	<5 occurrences
ZBTB10_AMP	1	AMP	NO	<5 occurrences
MYC_AMP	1	AMP	NO	<5 occurrences
MDM2_AMP	1	AMP	NO	<5 occurrences
SEMG2_AMP	1	AMP	NO	<5 occurrences
CTNNB1_DEL	1	DEL	NO	<5 occurrences
GPHN_DEL	1	DEL	NO	<5 occurrences
TET2_DEL	1	DEL	NO	<5 occurrences
SPATA31A7_DEL	1	DEL	NO	<5 occurrences
OR4F21_DEL	1	DEL	NO	<5 occurrences
SMAD2_DEL	1	DEL	NO	<5 occurrences
SGCZ_DEL	1	DEL	NO	<5 occurrences
PTEN_DEL	1	DEL	NO	<5 occurrences
APC_MUT_Codon_1322	1	CODON	NO	<5 occurrences
APC_MUT_Codon_1492	1	CODON	NO	<5 occurrences
APC_MUT_Codon_1400	1	CODON	NO	<5 occurrences
APC_MUT_Codon_1315	1	CODON	NO	<5 occurrences
TP53_MUT_Codon_266	1	CODON	NO	<5 occurrences
TP53_MUT_Codon_245	1	CODON	NO	<5 occurrences
TP53_MUT_Codon_236	1	CODON	NO	<5 occurrences
TP53_MUT_Codon_173	1	CODON	NO	<5 occurrences
TP53_MUT_Codon_144	1	CODON	NO	<5 occurrences
TP53_MUT_Codon_127	1	CODON	NO	<5 occurrences
TP53_MUT_Codon_125	1	CODON	NO	<5 occurrences
NRAS_MUT_Codon_61	1	CODON	NO	<5 occurrences
NRAS_MUT_Codon_13	1	CODON	NO	<5 occurrences
KRAS_MUT_Codon_146	1	CODON	NO	<5 occurrences
PIK3CA_MUT_Codon_546	1	CODON	NO	<5 occurrences
PIK3CA_MUT_Codon_545	1	CODON	NO	<5 occurrences
ZNRF3_MUT_AA_Change_p.Gly612fs	1	AA_CHANGE	NO	<5 occurrences
ERBB2_MUT_AA_Change_p.Arg678Gln	1	AA_CHANGE	NO	<5 occurrences
FGFR1_MUT_AA_Change_p.Met698delinsIlePheAsnAspThr	1	AA_CHANGE	NO	<5 occurrences
GNAS_MUT_AA_Change_p.Arg999Cys	1	AA_CHANGE	NO	<5 occurrences
APC_MUT_AA_Change_p.Glu1379*	1	AA_CHANGE	NO	<5 occurrences
APC_MUT_AA_Change_p.Glu1057*	1	AA_CHANGE	NO	<5 occurrences
APC_MUT_AA_Change_p.Gln879*	1	AA_CHANGE	NO	<5 occurrences
APC_MUT_AA_Change_p.Gln349*	1	AA_CHANGE	NO	<5 occurrences
APC_MUT_AA_Change_p.Gln1367*	1	AA_CHANGE	NO	<5 occurrences
APC_MUT_AA_Change_p.Gln1294*	1	AA_CHANGE	NO	<5 occurrences
APC_MUT_AA_Change_p.Gln1291*	1	AA_CHANGE	NO	<5 occurrences
APC_MUT_AA_Change_p.Arg554*	1	AA_CHANGE	NO	<5 occurrences
APC_MUT_AA_Change_p.Arg499*	1	AA_CHANGE	NO	<5 occurrences
APC_MUT_AA_Change_p.Arg302*	1	AA_CHANGE	NO	<5 occurrences
APC_MUT_AA_Change_p.Arg216*	1	AA_CHANGE	NO	<5 occurrences
APC_MUT_AA_Change_p.Arg213*	1	AA_CHANGE	NO	<5 occurrences
APC_MUT_AA_Change_p.Ala1492fs	1	AA_CHANGE	NO	<5 occurrences
AMER1_MUT_AA_Change_p.Asp307fs	1	AA_CHANGE	NO	<5 occurrences
AMER1_MUT_AA_Change_p.Arg631*	1	AA_CHANGE	NO	<5 occurrences
AKT1_MUT_AA_Change_p.Gly162Asp	1	AA_CHANGE	NO	<5 occurrences
AKT1_MUT_AA_Change_p.Glu17Lys	1	AA_CHANGE	NO	<5 occurrences
ACVR2A_MUT_AA_Change_p.Lys437fs	1	AA_CHANGE	NO	<5 occurrences
APC_MUT_AA_Change_p.Glu1286*	1	AA_CHANGE	NO	<5 occurrences
APC_MUT_AA_Change_p.Glu941*	1	AA_CHANGE	NO	<5 occurrences
BRAF_MUT_AA_Change_p.Val600Glu	1	AA_CHANGE	NO	<5 occurrences
APC_MUT_AA_Change_p.Glu984*	1	AA_CHANGE	NO	<5 occurrences
BRAF_MUT_AA_Change_p.Lys483Glu	1	AA_CHANGE	NO	<5 occurrences
BMPR2_MUT_AA_Change_p.Lys457fs	1	AA_CHANGE	NO	<5 occurrences
BMPR2_MUT_AA_Change_p.Asn583fs	1	AA_CHANGE	NO	<5 occurrences
APC_MUT_AA_Change_p.Val1472fs	1	AA_CHANGE	NO	<5 occurrences
APC_MUT_AA_Change_p.Thr1556fs	1	AA_CHANGE	NO	<5 occurrences
APC_MUT_AA_Change_p.Thr1388fs	1	AA_CHANGE	NO	<5 occurrences
APC_MUT_AA_Change_p.Ser836*	1	AA_CHANGE	NO	<5 occurrences
APC_MUT_AA_Change_p.Ser1400fs	1	AA_CHANGE	NO	<5 occurrences
APC_MUT_AA_Change_p.Ser1315*	1	AA_CHANGE	NO	<5 occurrences
APC_MUT_AA_Change_p.Ser1281*	1	AA_CHANGE	NO	<5 occurrences
APC_MUT_AA_Change_p.Ser1240fs	1	AA_CHANGE	NO	<5 occurrences
APC_MUT_AA_Change_p.Ser1068fs	1	AA_CHANGE	NO	<5 occurrences
APC_MUT_AA_Change_p.Leu1488fs	1	AA_CHANGE	NO	<5 occurrences
APC_MUT_AA_Change_p.Ile1580fs	1	AA_CHANGE	NO	<5 occurrences
APC_MUT_AA_Change_p.His913fs	1	AA_CHANGE	NO	<5 occurrences
KLF5_MUT_AA_Change_p.Pro305Arg	1	AA_CHANGE	NO	<5 occurrences
TP53_MUT_AA_Change_p.Pro151Ser	1	AA_CHANGE	NO	<5 occurrences
TP53_MUT_AA_Change_p.Gly266Glu	1	AA_CHANGE	NO	<5 occurrences
TP53_MUT_AA_Change_p.Gly245Ser	1	AA_CHANGE	NO	<5 occurrences
TP53_MUT_AA_Change_p.Glu286_Glu287del	1	AA_CHANGE	NO	<5 occurrences
TP53_MUT_AA_Change_p.Gln167fs	1	AA_CHANGE	NO	<5 occurrences
TP53_MUT_AA_Change_p.Gln104*	1	AA_CHANGE	NO	<5 occurrences
TP53_MUT_AA_Change_p.Asp184fs	1	AA_CHANGE	NO	<5 occurrences
TP53_MUT_AA_Change_p.Arg306*	1	AA_CHANGE	NO	<5 occurrences
TP53_MUT_AA_Change_p.Arg248Trp	1	AA_CHANGE	NO	<5 occurrences
TP53_MUT_AA_Change_p.Arg196*	1	AA_CHANGE	NO	<5 occurrences
TCF7L2_MUT_AA_Change_p.Arg488His	1	AA_CHANGE	NO	<5 occurrences
STK11_MUT_AA_Change_p.Pro281fs	1	AA_CHANGE	NO	<5 occurrences
TP53_MUT_AA_Change_p.Leu308fs	1	AA_CHANGE	NO	<5 occurrences
TP53_MUT_AA_Change_p.Pro152Leu	1	AA_CHANGE	NO	<5 occurrences
TP53_MUT_AA_Change_p.Pro27fs	1	AA_CHANGE	NO	<5 occurrences
ZFP36L2_MUT_AA_Change_p.Gly108fs	1	AA_CHANGE	NO	<5 occurrences
ZFP36L2_MUT_AA_Change_p.Cys321fs	1	AA_CHANGE	NO	<5 occurrences
ZBTB20_MUT_AA_Change_p.Pro692fs	1	AA_CHANGE	NO	<5 occurrences
TP53_MUT_AA_Change_p.Val173Leu	1	AA_CHANGE	NO	<5 occurrences
TP53_MUT_AA_Change_p.Tyr236His	1	AA_CHANGE	NO	<5 occurrences
TP53_MUT_AA_Change_p.Trp91*	1	AA_CHANGE	NO	<5 occurrences
TP53_MUT_AA_Change_p.Ser127Phe	1	AA_CHANGE	NO	<5 occurrences
SOX9_MUT_AA_Change_p.Glu293fs	1	AA_CHANGE	NO	<5 occurrences
KRAS_MUT_AA_Change_p.Ala146Thr	1	AA_CHANGE	NO	<5 occurrences
PIK3CA_MUT_AA_Change_p.Gln546Pro	1	AA_CHANGE	NO	<5 occurrences
NSD1_MUT_AA_Change_p.Pro1814fs	1	AA_CHANGE	NO	<5 occurrences
NRAS_MUT_AA_Change_p.Gly13Cys	1	AA_CHANGE	NO	<5 occurrences
NRAS_MUT_AA_Change_p.Gly12Ser	1	AA_CHANGE	NO	<5 occurrences
NRAS_MUT_AA_Change_p.Gly12Asp	1	AA_CHANGE	NO	<5 occurrences
NRAS_MUT_AA_Change_p.Gln61Lys	1	AA_CHANGE	NO	<5 occurrences
MAP2K7_MUT_AA_Change_p.Arg195His	1	AA_CHANGE	NO	<5 occurrences
MAP2K1_MUT_AA_Change_p.Glu203Lys	1	AA_CHANGE	NO	<5 occurrences
MAP2K1_MUT_AA_Change_p.Asp67Asn	1	AA_CHANGE	NO	<5 occurrences
KRAS_MUT_AA_Change_p.Pro34Arg	1	AA_CHANGE	NO	<5 occurrences
PIK3CA_MUT_AA_Change_p.Glu545Gln	1	AA_CHANGE	NO	<5 occurrences
SMAD4_MUT_AA_Change_p.Trp524Arg	1	AA_CHANGE	NO	<5 occurrences
PIK3CA_MUT_AA_Change_p.Gly1049Arg	1	AA_CHANGE	NO	<5 occurrences
SMAD4_MUT_AA_Change_p.Gln534del	1	AA_CHANGE	NO	<5 occurrences
SMAD4_MUT_AA_Change_p.Arg361Ser	1	AA_CHANGE	NO	<5 occurrences
SMAD4_MUT_AA_Change_p.Arg361His	1	AA_CHANGE	NO	<5 occurrences
RNF43_MUT_AA_Change_p.Lys125Asn	1	AA_CHANGE	NO	<5 occurrences
RNF43_MUT_AA_Change_p.Gly659fs	1	AA_CHANGE	NO	<5 occurrences
RBM10_MUT_AA_Change_p.Glu117_Glu119del	1	AA_CHANGE	NO	<5 occurrences
PIK3CA_MUT_AA_Change_p.His1047Leu	1	AA_CHANGE	NO	<5 occurrences
PIK3CA_MUT_AA_Change_p.His1047Arg	1	AA_CHANGE	NO	<5 occurrences
ABL1_MUT_AA_Change_p.Lys266Arg	1	AA_CHANGE	NO	<5 occurrences

## Sheet: Supplementary Table 4
Candidate biomarker	Patients (n)	Patients with biomarker(n)	Patients without biomarker(n)	Patients with event (n)	Patients censored (n)	Patients with biomarker and event (n)	Patients with biomarker and censored (n)	Patients without biomarker with event (n)	Patients without biomarker and censored (n)	Theta	P-value	Benjamini-Hochberg FDR-adjusted P-value
KRAS_MUT_Codon_12	37	20	17	35	2	20	0	15	2	2.90661	0.00155463	0.0155463
KRAS_MUTATION	37	24	13	35	2	24	0	11	2	2.56255	0.00718386	0.0359193
KRAS_MUT_AA_Change_p.Gly12Asp	37	7	30	35	2	7	0	28	2	1.48658	0.133408	0.444694
PIK3CA_MUTATION	37	5	32	35	2	5	0	30	2	1.32505	0.180309	0.450772
ERBB2	37	5	32	35	2	4	1	31	1	-0.996957	0.331165	0.662331
KRAS_MUT_AA_Change_p.Gly12Val	37	5	32	35	2	5	0	30	2	0.841234	0.419939	0.699898
SMAD4	37	7	30	35	2	7	0	28	2	0.627377	0.549968	0.704237
MACROD2_DEL	37	5	32	35	2	5	0	30	2	0.616063	0.56339	0.704237
TP53_MUTATION	37	30	7	35	2	28	2	7	0	0.233883	0.825661	0.908282
APC_MUTATION	37	31	6	35	2	29	2	6	0	0.123729	0.908282	0.908282

## Sheet: Supplementary Table 5
Candidate biomarker	Patients (n)	Patients with biomarker(n)	Patients without biomarker(n)	Patients with event (n)	Patients censored (n)	Patients with biomarker and event (n)	Patients with biomarker and censored (n)	Patients without biomarker with event (n)	Patients without biomarker and censored (n)	Theta	P-value	Benjamini-Hochberg FDR-adjusted P-value
KRAS_MUT_Codon_12	37	20	17	37	0	20	0	17	0	3.18532	0.000293817	0.00293817
KRAS_MUTATION	37	24	13	37	0	24	0	13	0	1.83878	0.0626238	0.294299
KRAS_MUT_AA_Change_p.Gly12Asp	37	7	30	37	0	7	0	30	0	1.49721	0.130121	0.294299
KRAS_MUT_AA_Change_p.Gly12Val	37	5	32	37	0	5	0	32	0	1.45958	0.134084	0.294299
PIK3CA_MUTATION	37	5	32	37	0	5	0	32	0	1.41654	0.147149	0.294299
ERBB2	37	5	32	37	0	5	0	32	0	-1.04364	0.302753	0.504588
APC_MUTATION	37	31	6	37	0	31	0	6	0	-0.485817	0.64563	0.915208
SMAD4	37	7	30	37	0	7	0	30	0	-0.361597	0.732166	0.915208
MACROD2_DEL	37	5	32	37	0	5	0	32	0	0.160571	0.881786	0.971176
TP53_MUTATION	37	30	7	37	0	30	0	7	0	-0.0383257	0.971176	0.971176

## Sheet: Supplementary Table 6
Study ID	centre	country	sex	age	elderly	priorsurgery	Date of metastatic diagnosis	Time from metastatic disease to Lonsurf treatment (months)	interval	primary_site	side	MMR	RAS/RAF status	Date started Lonsurf	Date stopped Lonsurf	peritoneum	PS	progression	PFS (months)	Date of progression to Lonsurf	death	OS (months)	Last FU	KRAS_G12	KRAS_G13	KRAS_other	NRAS	BRAF
IT001	36	Italy	Male	63	<65	Yes	2019-09-20	18.3882	≥18 months	Rectum	Left	MMRp	KRAS_G12	2021-04-01	2021-07-21	Yes	0-1	1	3.76667	2021-07-23	0	4.8	2021-08-23	MUT	WT	WT	WT	WT
IT002	36	Italy	Male	70.5288	≥65	No	2017-07-28	27.2697	≥18 months	Colon	Left	MMRp	KRAS_G12	2019-11-04	2019-12-19	Yes	0-1	0	3.76667	2020-02-25	0	3.76667	2020-02-25	MUT	WT	WT	WT	WT
IT003	36	Italy	Female	69.874	≥65	No	2020-06-16	18.9145	≥18 months	Colon	Right (+multiple/unk)	MMRp	KRAS_G12	2022-01-12	2022-01-31	Yes	0-1	0	0.733333	2022-02-03	0	0.733333	2022-02-03	MUT	WT	WT	WT	WT
IT004	36	Italy	Female	70	≥65	No	2019-07-10	25.3289	≥18 months	Rectum	Left	MMRp	KRAS_G12	2021-08-18	2022-01-10	Yes	0-1	0	5.1	2022-01-18	0	5.1	2022-01-18	MUT	WT	WT	WT	WT
IT005	36	Italy	Male	70.3973	≥65	Yes	2018-11-28	9.44079	<18 months	Colon	Right (+multiple/unk)	MMRp	KRAS_G12	2019-09-11	2019-10-18	No	≥2	1	2.5	2019-11-25	1	2.5	2019-11-25	MUT	WT	WT	WT	WT
IT006	36	Italy	Female	63.6712	<65	Yes	2018-10-01	22.4013	≥18 months	Colon	Left	Unknown	KRAS_G12	2020-08-12	2020-09-22	Yes	≥2	1	4.13333	2020-12-14	1	4.13333	2020-12-14	MUT	WT	WT	WT	WT
IT007	36	Italy	Female	56.3781	<65	No	2018-01-19	12.5987	<18 months	Colon	Left	MMRp	KRAS_G12	2019-02-06	2019-05-08	No	≥2	1	5.53333	2019-07-22	1	5.53333	2019-07-22	MUT	WT	WT	WT	WT
IT008	36	Italy	Female	70.3151	≥65	Yes	2018-06-08	19.9342	≥18 months	Colon	Right (+multiple/unk)	Unknown	KRAS_G12	2020-02-04	2020-04-13	No	≥2	1	2.3	2020-04-13	1	2.46667	2020-04-18	MUT	WT	WT	WT	WT
IT009	36	Italy	Male	54.4849	<65	Yes	2018-06-05	19.2105	≥18 months	Colon	Right (+multiple/unk)	Unknown	KRAS_G12	2020-01-10	2020-04-07	No	0-1	1	2.93333	2020-04-07	0	3.7	2020-04-30	MUT	WT	WT	WT	WT
IT010	36	Italy	Female	55	<65	Yes	2019-10-17	20.2303	≥18 months	Colon	Right (+multiple/unk)	MMRp	KRAS_G12	2021-06-23	2021-09-20	Yes	0-1	1	2.96667	2021-09-20	1	3.93333	2021-10-19	MUT	WT	WT	WT	WT
IT011	36	Italy	Female	71.3397	≥65	Yes	2018-12-27	19.8355	≥18 months	Colon	Left	Unknown	KRAS_G12	2020-08-21	2020-12-20	No	0-1	1	4.03333	2020-12-20	1	5.06667	2021-01-20	MUT	WT	WT	WT	WT
IT012	36	Italy	Male	79.0795	≥65	Yes	2016-10-26	17.3355	<18 months	Colon	Left	Unknown	KRAS_G12	2018-04-06	2018-09-11	No	0-1	1	7.13333	2018-11-06	1	8.2	2018-12-08	MUT	WT	WT	WT	WT
IT013	36	Italy	Male	71.7753	≥65	Yes	2018-06-27	17.4671	<18 months	Rectum	Left	MMRp	KRAS_G12	2019-12-10	2020-02-03	No	0-1	1	1.83333	2020-02-03	1	3.03333	2020-03-10	MUT	WT	WT	WT	WT
IT014	36	Italy	Male	59.537	<65	Yes	2018-11-22	11.9079	<18 months	Colon	Right (+multiple/unk)	Unknown	KRAS_G12	2019-11-19	2019-12-31	No	≥2	1	1.4	2019-12-31	1	2.8	2020-02-11	MUT	WT	WT	WT	WT
IT015	36	Italy	Male	64.5425	≥65	Yes	2016-02-25	28.7829	≥18 months	Rectum	Left	Unknown	KRAS_G12	2018-07-19	2018-11-13	Yes	0-1	1	4.9	2018-12-13	0	7.2	2019-02-20	MUT	WT	WT	WT	WT
IT016	36	Italy	Female	73.537	≥65	No	2019-02-21	13.1579	<18 months	Colon	Left	Unknown	KRAS_G12	2020-03-27	2020-07-24	No	0-1	1	3.86667	2020-07-21	0	6.53333	2020-10-09	MUT	WT	WT	WT	WT
IT017	36	Italy	Male	68.7644	≥65	Yes	2014-02-21	46.875	≥18 months	Colon	Right (+multiple/unk)	MMRp	KRAS_G12	2018-01-16	2019-01-03	Yes	0-1	1	12.1	2019-01-14	0	14.9	2019-04-08	MUT	WT	WT	WT	WT
IT018	36	Italy	Male	67.4438	≥65	Yes	2015-08-01	63.9803	≥18 months	Colon	Left	Unknown	KRAS_G12	2020-11-27	2021-03-01	No	0-1	1	3.13333	2021-03-01	0	7.1	2021-06-28	MUT	WT	WT	WT	WT
IT019	36	Italy	Male	64.8438	≥65	Yes	2018-05-26	11.3816	<18 months	Colon	Left	Unknown	KRAS_G12	2019-05-07	2020-01-07	Yes	0-1	1	8.16667	2020-01-07	0	12.7	2020-05-22	MUT	WT	WT	WT	WT
IT020	36	Italy	Female	58.9068	<65	Yes	2017-02-17	11.6447	<18 months	Colon	Left	MMRp	KRAS_G12	2018-02-06	2018-05-29	Yes	≥2	1	3.46667	2018-05-21	1	9.53333	2018-11-19	MUT	WT	WT	WT	WT
IT021	36	Italy	Male	72.3096	≥65	Yes	2018-01-23	20.5263	≥18 months	Colon	Right (+multiple/unk)	Unknown	KRAS_G12	2019-10-09	2020-05-08	No	0-1	1	7.86667	2020-06-01	0	18.2667	2021-04-09	MUT	WT	WT	WT	WT
IT022	36	Italy	Male	47.1397	<65	Yes	2015-06-01	54.6382	≥18 months	Colon	Left	MMRp	KRAS_G12	2019-12-18	2020-05-02	Yes	0-1	1	4.53333	2020-05-02	0	17.6667	2021-05-31	MUT	WT	WT	WT	WT
IT023	36	Italy	Female	41	<65	Yes	2019-01-15	26.0526	≥18 months	Colon	Left	MMRp	KRAS_G12	2021-03-17	2021-06-11	No	0-1	1	2.86667	2021-06-11	0	9.26667	2021-12-20	MUT	WT	WT	WT	WT
IT024	36	Italy	Male	59.726	<65	Yes	2018-07-02	31.0855	≥18 months	Rectum	Left	MMRp	KRAS_G12	2021-02-01	2021-11-17	Yes	0-1	1	9.63333	2021-11-17	0	12.6	2022-02-14	MUT	WT	WT	WT	WT
IT025	36	Italy	Male	72.4685	≥65	Yes	2016-10-21	52.7303	≥18 months	Colon	Right (+multiple/unk)	MMRp	KRAS_G12	2021-03-12	2021-06-20	No	0-1	1	3.5	2021-06-25	0	3.66667	2021-06-30	MUT	WT	WT	WT	WT
IT026	36	Italy	Male	76.474	≥65	Yes	2019-09-18	12.4013	<18 months	Colon	Right (+multiple/unk)	Unknown	KRAS_G12	2020-09-29	2020-12-26	No	0-1	1	2.93333	2020-12-26	1	8	2021-05-27	MUT	WT	WT	WT	WT
IT027	36	Italy	Male	67.2575	≥65	Yes	2017-08-04	22.3355	≥18 months	Rectum	Left	Unknown	KRAS_G12	2019-06-14	2019-10-11	Yes	0-1	1	3.73333	2019-10-04	0	13.5	2020-07-23	MUT	WT	WT	WT	WT
IT028	36	Italy	Female	69.1178	≥65	Yes	2017-01-10	24.8684	≥18 months	Colon	Right (+multiple/unk)	MMRp	KRAS_G12	2019-02-05	2019-06-25	No	0-1	1	4.66667	2019-06-25	0	8.5	2019-10-18	MUT	WT	WT	WT	WT
IT029	36	Italy	Male	70.6	≥65	No	2020-02-01	13.7829	<18 months	Colon	Right (+multiple/unk)	MMRp	KRAS_G12	2021-03-26	June 2021	No	0-1	1	2.76667	2021-06-17	0	8.33333	2021-12-01	MUT	WT	WT	WT	WT
IT030	36	Italy	Male	76.7233	≥65	Yes	2016-11-23	20.7566	≥18 months	Colon	Left	Unknown	KRAS_G12	2018-08-16	2018-11-20	No	0-1	1	4.66667	2019-01-03	1	11.1333	2019-07-16	MUT	WT	WT	WT	WT
IT031	36	Italy	Male	65.863	≥65	Yes	2014-06-09	46.0526	≥18 months	Rectum	Left	MMRp	KRAS_G12	2018-04-09	2019-11-14	No	0-1	1	19.4	2019-11-12	1	39.1667	2021-06-27	MUT	WT	WT	WT	WT
IT032	36	Italy	Male	66.7123	≥65	Yes	2018-03-03	36.5132	≥18 months	Colon	Right (+multiple/unk)	Unknown	KRAS_G12	2021-03-17	Ongoing	Yes	0-1	0	3.23333	2021-06-22	0	3.23333	2021-06-22	MUT	WT	WT	WT	WT
IT033	36	Italy	Female	69.6164	≥65	Yes	2017-11-04	27.5	≥18 months	Rectum	Left	Unknown	KRAS_G13	2020-02-18	2020-06-12	Yes	0-1	0	5.13333	2020-07-21	0	5.13333	2020-07-21	WT	MUT	WT	WT	WT
IT034	36	Italy	Male	54.1507	<65	Yes	2017-04-05	22.3355	≥18 months	Colon	Right (+multiple/unk)	MMRp	KRAS_G13	2019-02-13	2019-05-08	No	≥2	1	2.56667	2019-05-01	1	4.96667	2019-07-12	WT	MUT	WT	WT	WT
IT035	36	Italy	Male	73.2329	≥65	Yes	2016-09-27	17.3026	<18 months	Colon	Left	Unknown	KRAS_G13	2018-03-07	2018-07-06	No	0-1	1	4.26667	2018-07-13	0	17	2019-07-30	WT	MUT	WT	WT	WT
IT036	36	Italy	Female	71.8247	≥65	Yes	2017-09-09	24.5395	≥18 months	Rectum	Left	Unknown	KRAS_G13	2019-09-25	2020-06-24	No	0-1	1	9.1	2020-06-24	0	18.2667	2021-03-26	WT	MUT	WT	WT	WT
IT037	36	Italy	Female	62.5479	<65	No	2018-02-23	31.5461	≥18 months	Colon	Left	MMRp	KRAS_G13	2020-10-09	2021-01-19	No	0-1	1	3.86667	2021-02-02	0	8.76667	2021-06-29	WT	MUT	WT	WT	WT
IT038	36	Italy	Female	54.4658	<65	Yes	2017-07-14	15.6579	<18 months	Rectum	Left	Unknown	KRAS_G13	2018-11-02	2019-06-03	Yes	0-1	1	7.1	2019-06-03	1	15.1667	2020-01-31	WT	MUT	WT	WT	WT
IT039	36	Italy	Male	59.1644	<65	Yes	2017-08-08	7.69737	<18 months	Colon	Left	Unknown	KRAS_G13	2018-03-30	2018-06-08	No	0-1	1	3.5	2018-07-13	1	26.8	2020-06-11	WT	MUT	WT	WT	WT
IT040	36	Italy	Male	62	<65	Yes	2020-03-09	7.43421	<18 months	Colon	Right (+multiple/unk)	MMRd	KRAS_other	2020-10-21	2020-11-02	Yes	≥2	1	8.63333	2021-07-07	1	13.6333	2021-12-04	WT	WT	MUT	WT	WT
IT041	36	Italy	Male	55.5918	<65	Yes	2015-12-17	26.9079	≥18 months	Rectum	Left	MMRp	KRAS_other	2018-03-14	2018-05-25	Yes	≥2	1	8.23333	2018-11-16	1	8.23333	2018-11-16	WT	WT	MUT	WT	WT
IT042	36	Italy	Female	68.3616	≥65	No	2018-12-21	13.75	<18 months	Colon	Right (+multiple/unk)	MMRp	KRAS_other	2020-02-12	2020-03-03	Yes	≥2	1	5.7	2020-08-01	1	5.7	2020-08-01	WT	WT	MUT	WT	WT
IT043	36	Italy	Male	62.7479	<65	Yes	2017-06-08	46.0855	≥18 months	Colon	Right (+multiple/unk)	Unknown	KRAS_other	2021-04-09	2021-09-04	No	≥2	1	4.93333	2021-09-04	1	6.96667	2021-11-04	WT	WT	MUT	WT	WT
IT044	36	Italy	Male	63.9507	<65	Yes	2008-02-26	119.539	≥18 months	Rectum	Left	MMRp	KRAS_other	2018-02-07	2018-05-29	No	0-1	1	4.13333	2018-06-11	1	31.7667	2020-09-17	WT	WT	MUT	WT	WT
IT045	36	Italy	Male	76.4247	≥65	Yes	2018-09-19	29.7039	≥18 months	Colon	Left	Unknown	Triple_WT	2021-03-10	2021-06-10	No	≥2	1	4.16667	2021-07-13	0	8.86667	2021-12-01	WT	WT	WT	WT	WT
IT046	36	Italy	Female	65.4027	≥65	Yes	January 2016	71.0855	≥18 months	Colon	Left	MMRp	NRAS	2021-12-01	2022-01-05	Yes	0-1	0	1.16667	2022-01-05	0	1.16667	2022-01-05	WT	WT	WT	MUT	WT
IT047	36	Italy	Female	52.937	<65	Yes	2014-05-10	62.5329	≥18 months	Rectum	Left	MMRp	Triple_WT	2019-07-24	2019-09-27	Yes	≥2	1	2.16667	2019-09-27	0	2.16667	2019-09-27	WT	WT	WT	WT	WT
IT048	36	Italy	Male	70.3534	≥65	No	2017-11-21	40.2961	≥18 months	Colon	Left	Unknown	Triple_WT	2021-03-30	2021-06-20	No	0-1	1	2.8	2021-06-22	0	2.86667	2021-06-24	WT	WT	WT	WT	WT
IT049	36	Italy	Male	73.8274	≥65	Yes	2019-04-25	13.0921	<18 months	Colon	Left	MMRp	Triple_WT	2020-05-27	2020-08-03	Yes	≥2	1	2.53333	2020-08-11	1	2.96667	2020-08-24	WT	WT	WT	WT	WT
IT051	36	Italy	Female	43	<65	Yes	2011-10-24	116.414	≥18 months	Colon	Left	MMRp	Triple_WT	2021-07-02	2021-09-15	No	≥2	1	3.5	2021-10-15	0	4.56667	2021-11-16	WT	WT	WT	WT	WT
IT052	36	Italy	Male	82.8274	≥65	Yes	2017-06-12	9.27632	<18 months	Rectum	Left	MMRp	NRAS	2018-03-21	2018-07-25	No	0-1	1	4.2	2018-07-25	0	5.86667	2018-09-13	WT	WT	WT	MUT	WT
IT053	36	Italy	Female	81.3562	≥65	Yes	2017-03-29	28.0921	≥18 months	Rectum	Left	Unknown	NRAS	2019-07-31	2019-12-17	Yes	0-1	1	4.63333	2019-12-17	1	7.53333	2020-03-13	WT	WT	WT	MUT	WT
IT055	36	Italy	Male	53.9068	<65	Yes	2016-04-01	33.5197	≥18 months	Rectum	Left	Unknown	Triple_WT	2019-01-15	2019-04-17	No	≥2	1	3.7	2019-05-06	1	11.0333	2019-12-12	WT	WT	WT	WT	WT
IT056	36	Italy	Male	71.9753	≥65	No	2019-02-04	19.7039	≥18 months	Rectum	Left	Unknown	Triple_WT	2020-09-25	2020-12-11	No	0-1	1	14.7333	2021-12-11	0	18.6	2022-04-06	WT	WT	WT	WT	WT
IT057	36	Italy	Male	65.011	≥65	Yes	2017-05-22	20.3289	≥18 months	Colon	Left	Unknown	Triple_WT	2019-01-30	2019-04-30	No	0-1	1	3.2	2019-05-06	1	10.9333	2019-12-24	WT	WT	WT	WT	WT
IT058	36	Italy	Male	63.6082	<65	No	2016-11-17	18.5855	≥18 months	Colon	Left	Unknown	Triple_WT	2018-06-05	2019-01-02	No	0-1	1	8.9	2019-02-27	0	19	2019-12-27	WT	WT	WT	WT	WT
IT059	36	Italy	Male	61.1123	<65	Yes	2012-10-24	65.2303	≥18 months	Colon	Left	MMRp	Triple_WT	2018-03-30	2018-10-31	No	0-1	1	9.53333	2019-01-10	1	36.5333	2021-03-30	WT	WT	WT	WT	WT
IT060	36	Italy	Male	48.1534	<65	Yes	2017-05-04	17.8947	<18 months	Colon	Left	MMRp	Triple_WT	2018-10-30	2019-01-09	Yes	0-1	1	2.36667	2019-01-09	1	9.63333	2019-08-15	WT	WT	WT	WT	WT
IT061	36	Italy	Male	69.3671	≥65	Yes	2015-03-26	70.4276	≥18 months	Colon	Left	MMRp	Triple_WT	2021-02-03	2021-10-11	Yes	0-1	1	8.33333	2021-10-11	0	12.3	2022-02-07	WT	WT	WT	WT	WT
IT062	36	Italy	Male	61.4767	<65	Yes	2006-08-07	147.73	≥18 months	Colon	Left	Unknown	Triple_WT	2018-11-23	2019-11-27	No	0-1	1	11.8667	2019-11-14	0	27.6667	2021-03-02	WT	WT	WT	WT	WT
IT063	36	Italy	Male	79.4493	≥65	Yes	2017-04-20	18.4539	≥18 months	Colon	Left	Unknown	Triple_WT	2018-11-02	2019-05-21	No	0-1	1	7.4	2019-06-12	0	24.5	2020-11-06	WT	WT	WT	WT	WT
IT064	36	Italy	Male	76.3233	≥65	Yes	2015-10-01	61.4474	≥18 months	Rectum	Left	MMRp	Triple_WT	2020-11-11	2021-10-10	No	0-1	1	11.4667	2021-10-21	0	13.1667	2021-12-11	WT	WT	WT	WT	WT
IT065	36	Italy	Female	69.8658	≥65	Yes	2018-02-22	23.9803	≥18 months	Rectum	Left	Unknown	NRAS	2020-02-21	May 2020	Yes	0-1	1	3.53333	2020-06-06	0	13.7	2021-04-07	WT	WT	WT	MUT	WT
IT066	36	Italy	Male	79.7726	≥65	Yes	2019-03-12	22.8947	≥18 months	Colon	Left	Unknown	Triple_WT	2021-02-05	2021-10-15	Yes	≥2	1	8.63333	2021-10-22	0	11.8	2022-01-25	WT	WT	WT	WT	WT
IT067	36	Italy	Female	68.1068	≥65	No	2015-07-23	37.0395	≥18 months	Colon	Right (+multiple/unk)	MMRp	Triple_WT	2018-08-22	2018-11-07	No	0-1	1	3.36667	2018-12-01	1	6.73333	2019-03-12	WT	WT	WT	WT	WT
IT068	36	Italy	Male	40.2767	<65	Yes	2014-05-22	46.3158	≥18 months	Colon	Left	MMRp	Triple_WT	2018-03-30	2018-06-22	No	0-1	1	3.06667	2018-06-30	1	24.8667	2020-04-14	WT	WT	WT	WT	WT
IT069	36	Italy	Female	66.2329	≥65	No	2018-03-02	16.5789	<18 months	Rectum	Left	Unknown	Triple_WT	2019-07-19	2019-10-05	Yes	≥2	1	3.06667	2019-10-19	1	13.9667	2020-09-10	WT	WT	WT	WT	WT
IT070	36	Italy	Male	53.9397	<65	Yes	2016-02-26	36.2829	≥18 months	Rectum	Left	Unknown	Triple_WT	2019-03-05	2019-05-10	Yes	0-1	1	3.7	2019-06-24	1	22.1667	2020-12-29	WT	WT	WT	WT	WT
IT071	36	Italy	Male	54.2164	<65	Yes	June 2013	101.053	≥18 months	Rectum	Left	Unknown	Triple_WT	2021-10-29	Ongoing	No	0-1	0	2.93333	2022-01-25	0	2.93333	2022-01-25	WT	WT	WT	WT	WT
IT072	36	Italy	Male	57	<65	Yes	2020-07-02	12.9934	<18 months	Colon	Left	MMRp	Triple_WT	2021-08-01	Ongoing	Yes	0-1	0	6.46667	2022-02-11	0	6.46667	2022-02-11	WT	WT	WT	WT	WT
IT073	36	Italy	Male	69.2712	≥65	No	2020-01-04	16.7763	<18 months	Colon	Left	MMRp	Triple_WT	2021-05-28	Ongoing	Yes	0-1	0	7.36667	2022-01-04	0	7.36667	2022-01-04	WT	WT	WT	WT	WT
IT074	36	Italy	Male	72.7041	≥65	Yes	2010-06-29	117.533	≥18 months	Colon	Left	Unknown	Triple_WT	2020-04-10	Ongoing	No	0-1	0	21.6	2022-01-18	0	21.6	2022-01-18	WT	WT	WT	WT	WT
IT075	35	Italy	Female	80	≥65	Yes	2019-01-15	19.5724	≥18 months	Colon	Right (+multiple/unk)	Unknown	KRAS_G12	2020-09-01	2020-12-11	No	0-1	1	3.5	2020-12-15	1	4.53333	2021-01-15	MUT	WT	WT	WT	WT
IT076	35	Italy	Female	66	≥65	Yes	2017-02-10	40.6908	≥18 months	Colon	Left	Unknown	KRAS_G12	2020-07-01	2020-09-23	Yes	0-1	1	2.8	2020-09-23	0	9.76667	2021-04-20	MUT	WT	WT	WT	WT
IT077	35	Italy	Female	62	<65	Yes	2015-04-17	47.1053	≥18 months	Rectum	Left	Unknown	KRAS_G12	2019-03-19	2020-05-15	No	0-1	1	13.7333	2020-05-04	0	25.8333	2021-05-02	MUT	WT	WT	WT	WT
IT078	35	Italy	Male	58	<65	Yes	2017-12-21	25.3947	≥18 months	Rectum	Left	Unknown	Triple_WT	2020-02-01	2020-09-28	No	0-1	1	8	2020-09-28	0	12.2667	03/02/2021	WT	WT	WT	WT	WT
IT079	34	Italy	Female	65	≥65	No	2017-05-01	12.2697	<18 months	Colon	Left	MMRp	KRAS_G13	2018-05-09	2019-11-08	Yes	0-1	1	18.6667	2019-11-20	1	28.3	2020-09-04	WT	MUT	WT	WT	WT
IT080	34	Italy	Male	59	<65	Yes	2015-11-06	32.1053	≥18 months	Colon	Left	MMRp	Triple_WT	2018-07-09	2018-12-23	Yes	0-1	1	6.2	2019-01-11	1	7.33333	2019-02-14	WT	WT	WT	WT	WT
IT081	34	Italy	Female	64	<65	Yes	2017-04-06	11.4474	<18 months	Rectum	Left	MMRp	Triple_WT	2018-03-20	2019-01-28	Yes	0-1	1	10.3667	2019-01-25	1	25.4	2020-04-20	WT	WT	WT	WT	WT
IT082	34	Italy	Female	69	≥65	Yes	2016-09-13	26.6776	≥18 months	Colon	Left	Unknown	KRAS_G12	2018-12-03	2019-04-21	No	0-1	1	4.86667	2019-04-28	1	5.8	2019-05-26	MUT	WT	WT	WT	WT
IT083	34	Italy	Male	62	<65	No	2017-03-24	11.2171	<18 months	Rectum	Left	MMRp	KRAS_other	2018-02-28	2019-11-22	No	0-1	1	22.0333	2019-12-21	0	23.5333	2020-02-04	WT	WT	MUT	WT	WT
IT084	34	Italy	Male	54	<65	Yes	2017-03-09	32.9276	≥18 months	Rectum	Left	MMRp	KRAS_other	2019-12-05	2020-02-15	No	0-1	1	2.46667	2020-02-17	1	8.13333	2020-08-05	WT	WT	MUT	WT	WT
IT085	34	Italy	Male	56	<65	No	2020-04-22	10.5921	<18 months	Colon	Right (+multiple/unk)	MMRp	NRAS	2021-03-10	Ongoing	Yes	0-1	0	2.13333	2021-05-13	0	2.13333	2021-05-13	WT	WT	WT	MUT	WT
IT086	34	Italy	Female	77	≥65	Yes	2019-07-03	18.4211	≥18 months	Colon	Left	MMRp	KRAS_G13	2021-01-13	2021-05-15	Yes	0-1	1	3.73333	2021-05-05	0	4.2	2021-05-19	WT	MUT	WT	WT	WT
IT087	34	Italy	Female	55	<65	Yes	2019-06-11	5.65789	<18 months	Colon	Left	MMRp	Triple_WT	2019-11-30	2020-01-01	No	≥2	1	1.13333	2020-01-03	1	1.13333	2020-01-03	WT	WT	WT	WT	WT
IT088	34	Italy	Male	71	≥65	Yes	2011-09-20	77.1382	≥18 months	Colon	Right (+multiple/unk)	MMRp	KRAS_G12	2018-02-20	2018-08-20	Yes	0-1	1	6.96667	2018-09-17	1	17.4667	2019-07-29	MUT	WT	WT	WT	WT
IT089	34	Italy	Male	55	<65	Yes	2015-05-06	31.8092	≥18 months	Colon	Left	MMRp	KRAS_G13	2017-12-28	2018-07-10	Yes	0-1	1	6.96667	2018-07-25	1	11.9	2018-12-20	WT	MUT	WT	WT	WT
IT090	34	Italy	Male	63	<65	Yes	2018-11-13	9.53947	<18 months	Colon	Left	MMRp	BRAF	2019-08-30	2019-09-03	Yes	≥2	1	0.533333	2019-09-15	1	2.13333	2019-11-02	WT	WT	WT	WT	MUT
IT091	34	Italy	Male	58	<65	Yes	2016-08-10	19.9013	≥18 months	Rectum	Left	Unknown	NRAS	2018-04-07	2018-06-28	No	0-1	1	2.43333	2018-06-19	1	9.26667	2019-01-10	WT	WT	WT	MUT	WT
IT092	33	Italy	Male	61	<65	Yes	2019-08-19	13.9145	<18 months	Rectum	Left	Unknown	KRAS_G12	2020-10-15	2021-04-12	No	0-1	1	5.96667	2021-04-12	0	5.96667	2021-04-12	MUT	WT	WT	WT	WT
IT093	33	Italy	Male	75	≥65	Yes	2016-05-16	38.7171	≥18 months	Rectum	Left	Unknown	KRAS_G12	2019-08-06	2020-01-04	No	0-1	1	5.03333	2020-01-04	1	6.36667	2020-02-13	MUT	WT	WT	WT	WT
IT094	33	Italy	Male	60	<65	Yes	2014-04-22	36.5789	≥18 months	Colon	Left	Unknown	KRAS_G12	2017-05-08	2017-08-25	Yes	0-1	1	3.63333	2017-08-25	1	5.83333	2017-10-30	MUT	WT	WT	WT	WT
IT095	33	Italy	Male	67	≥65	Yes	2014-03-17	38.8487	≥18 months	Colon	Right (+multiple/unk)	Unknown	KRAS_G12	2017-06-10	2017-09-18	No	0-1	1	3.1	2017-09-11	1	5.46667	2017-11-21	MUT	WT	WT	WT	WT
IT096	33	Italy	Female	71	≥65	Yes	2019-03-18	15.0329	<18 months	Colon	Right (+multiple/unk)	Unknown	KRAS_G12	2020-06-17	2020-10-17	Yes	0-1	1	4.2	2020-10-21	1	9.33333	2021-03-24	MUT	WT	WT	WT	WT
IT097	33	Italy	Male	39	<65	Yes	2016-12-01	22.8947	≥18 months	Colon	Right (+multiple/unk)	Unknown	KRAS_G12	2018-10-28	2019-07-01	No	0-1	1	9.43333	2019-08-07	1	23.4667	2020-10-01	MUT	WT	WT	WT	WT
IT098	33	Italy	Male	34	<65	Yes	2017-05-15	35.5592	≥18 months	Colon	Right (+multiple/unk)	MMRd	KRAS_G12	2020-04-30	2020-11-30	Yes	0-1	1	7.13333	2020-11-30	0	12.9667	2021-05-24	MUT	WT	WT	WT	WT
IT099	33	Italy	Female	57	<65	No	2014-09-29	33.2566	≥18 months	Colon	Left	MMRp	KRAS_G12	2017-07-06	2020-09-10	No	0-1	1	38.7333	2020-09-10	1	43.1333	2021-01-20	MUT	WT	WT	WT	WT
IT100	33	Italy	Female	53	<65	No	2015-02-15	28.1579	≥18 months	Colon	Right (+multiple/unk)	Unknown	KRAS_G12	2017-06-20	2018-03-29	No	0-1	1	9.63333	2018-04-05	1	18	2018-12-12	MUT	WT	WT	WT	WT
IT101	33	Italy	Female	55	<65	Yes	2019-09-23	13.4539	<18 months	Colon	Left	MMRp	KRAS_G12	2020-11-05	2021-03-26	No	0-1	1	4.7	2021-03-26	0	6.56667	2021-05-21	MUT	WT	WT	WT	WT
IT102	33	Italy	Male	42	<65	No	2019-01-15	23.5855	≥18 months	Rectum	Left	MMRp	KRAS_G12	2021-01-01	Ongoing	Yes	0-1	0	4.66667	2021-05-21	0	4.66667	2021-05-21	MUT	WT	WT	WT	WT
IT103	33	Italy	Male	57	<65	Yes	2017-06-13	41.7434	≥18 months	Colon	Right (+multiple/unk)	MMRp	KRAS_G12	2020-12-03	Ongoing	No	0-1	0	5.93333	2021-05-30	0	5.93333	2021-05-30	MUT	WT	WT	WT	WT
IT104	33	Italy	Male	59	<65	No	2016-12-15	43.0921	≥18 months	Colon	Left	MMRp	Triple_WT	2020-07-17	2020-11-25	No	≥2	1	4.36667	2020-11-25	1	6	2021-01-13	WT	WT	WT	WT	WT
IT105	33	Italy	Male	71	≥65	Yes	2013-10-14	43.0592	≥18 months	Colon	Left	Unknown	NRAS	2017-05-15	2017-08-31	Yes	0-1	1	3.86667	2017-09-08	1	5.63333	2017-10-31	WT	WT	WT	MUT	WT
IT106	33	Italy	Female	49	<65	No	2014-08-11	32.8289	≥18 months	Colon	Left	Unknown	Triple_WT	2017-05-05	2017-12-07	No	0-1	1	8.16667	2018-01-05	1	10.6	2018-03-19	WT	WT	WT	WT	WT
IT107	33	Italy	Male	56	<65	Yes	2014-10-15	30.2303	≥18 months	Colon	Left	Unknown	NRAS	2017-04-21	2017-09-26	Yes	0-1	1	5.26667	2017-09-26	1	13.3	2018-05-25	WT	WT	WT	MUT	WT
IT108	33	Italy	Male	79	≥65	Yes	2017-03-29	28.3882	≥18 months	Colon	Left	Unknown	NRAS	2019-08-09	2020-05-20	No	0-1	1	11.1667	2020-07-09	1	21.1667	2021-05-05	WT	WT	WT	MUT	WT
IT109	33	Italy	Female	66	≥65	Yes	2014-03-19	56.4474	≥18 months	Colon	Left	MMRp	Triple_WT	2018-11-29	2020-10-21	No	0-1	1	13.9	2020-01-20	0	30.1333	2021-05-21	WT	WT	WT	WT	WT
IT110	33	Italy	Male	53	<65	Yes	2015-08-17	22.0066	≥18 months	Rectum	Left	Unknown	Triple_WT	2017-06-16	2017-09-18	No	0-1	1	3.16667	2017-09-19	1	4.2	2017-10-20	WT	WT	WT	WT	WT
IT111	33	Italy	Male	57	<65	Yes	2018-12-06	17.4342	<18 months	Rectum	Left	MMRp	Triple_WT	2020-05-19	2021-01-15	Yes	0-1	1	8.2	2021-01-20	1	11.0333	2021-04-15	WT	WT	WT	WT	WT
IT112	33	Italy	Female	74	≥65	No	2018-07-09	23.75	≥18 months	Colon	Left	MMRp	Triple_WT	2020-06-30	2021-02-08	Yes	0-1	1	7.43333	2021-02-08	0	10.8333	2021-05-21	WT	WT	WT	WT	WT
IT113	33	Italy	Female	58	<65	Yes	2013-03-26	51.3816	≥18 months	Rectum	Left	Unknown	Triple_WT	2017-07-05	2018-01-29	No	0-1	1	6.76667	2018-01-24	1	10.4667	2018-05-15	WT	WT	WT	WT	WT
IT114	33	Italy	Male	66	≥65	Yes	2019-08-23	17.7303	<18 months	Colon	Right (+multiple/unk)	Unknown	Triple_WT	2021-02-12	Ongoing	No	0-1	0	3.6	2021-05-31	0	3.6	2021-05-31	WT	WT	WT	WT	WT
IT115	33	Italy	Male	71	≥65	Yes	2018-01-26	36.9408	≥18 months	Rectum	Left	MMRp	Triple_WT	2021-02-22	Ongoing	No	0-1	0	3.03333	2021-05-24	0	3.03333	2021-05-24	WT	WT	WT	WT	WT
IT116	33	Italy	Female	60	<65	Yes	2016-12-12	50.4934	≥18 months	Colon	Left	MMRp	Triple_WT	2021-02-24	Ongoing	No	0-1	0	3.16667	2021-05-30	0	3.16667	2021-05-30	WT	WT	WT	WT	WT
IT117	33	Italy	Male	58	<65	Yes	2014-07-10	75.2303	≥18 months	Colon	Right (+multiple/unk)	MMRp	Triple_WT	2020-10-13	Ongoing	No	0-1	0	7.43333	2021-05-24	0	7.43333	2021-05-24	WT	WT	WT	WT	WT
IT118	32	Italy	Male	73	≥65	No	2019-09-16	15.9211	<18 months	Colon	Right (+multiple/unk)	MMRp	KRAS_G12	2021-01-12	2021-04-12	No	0-1	1	3.36667	2021-04-23	0	5	2021-06-11	MUT	WT	WT	WT	WT
IT119	32	Italy	Male	61	<65	Yes	2010-12-03	116.283	≥18 months	Colon	Right (+multiple/unk)	MMRp	KRAS_G12	2020-08-07	2021-03-01	Yes	0-1	1	6.86667	2021-03-01	0	10.7	2021-06-24	MUT	WT	WT	WT	WT
IT120	32	Italy	Male	75	≥65	Yes	2015-06-15	51.6776	≥18 months	Rectum	Left	Unknown	KRAS_G12	2019-10-03	2020-01-07	No	0-1	1	3.2	2020-01-07	1	10.2	2020-08-04	MUT	WT	WT	WT	WT
IT121	32	Italy	Female	59	<65	Yes	2017-06-15	27.2039	≥18 months	Colon	Right (+multiple/unk)	MMRp	KRAS_G12	2019-09-20	2020-04-20	No	0-1	1	7.2	2020-04-23	0	18.6333	2021-04-01	MUT	WT	WT	WT	WT
IT122	32	Italy	Female	63	<65	Yes	2018-08-10	25.0658	≥18 months	Rectum	Left	MMRp	KRAS_G13	2020-09-10	Ongoing	No	0-1	0	9.1	2021-06-10	0	9.1	2021-06-10	WT	MUT	WT	WT	WT
IT123	32	Italy	Male	64	<65	No	2019-09-15	12.7632	<18 months	Colon	Right (+multiple/unk)	MMRp	KRAS_other	2020-10-07	2020-12-28	No	0-1	1	2.73333	2020-12-28	1	3.93333	2021-02-02	WT	WT	MUT	WT	WT
IT124	32	Italy	Male	60	<65	Yes	2018-10-04	10.0329	<18 months	Colon	Left	MMRp	KRAS_other	2019-08-05	2019-12-22	Yes	0-1	1	5.23333	2020-01-09	0	22.4333	2021-06-08	WT	WT	MUT	WT	WT
IT125	32	Italy	Female	74	≥65	Yes	2016-09-08	22.8289	≥18 months	Colon	Right (+multiple/unk)	Unknown	NRAS	2018-08-03	2019-03-16	No	0-1	1	14.6667	2019-10-17	1	20.0667	2020-03-27	WT	WT	WT	MUT	WT
IT126	32	Italy	Male	71	≥65	Yes	2018-06-19	27.5658	≥18 months	Colon	Left	MMRp	Triple_WT	2020-10-04	2020-10-30	No	0-1	1	0.866667	2020-10-30	1	0.866667	2020-10-30	WT	WT	WT	WT	WT
IT127	32	Italy	Female	49	<65	Yes	2017-05-07	24.7039	≥18 months	Colon	Left	MMRp	NRAS	2019-05-28	2019-09-12	No	0-1	1	3.56667	2019-09-12	0	3.56667	nan	WT	WT	WT	MUT	WT
IT128	32	Italy	Male	60	<65	Yes	2018-04-24	31.3816	≥18 months	Rectum	Left	Unknown	Triple_WT	2020-12-03	2021-03-19	No	0-1	1	3.2	2021-03-09	0	5.96667	2021-05-31	WT	WT	WT	WT	WT
IT129	32	Italy	Female	60	<65	Yes	2017-04-13	39.9671	≥18 months	Colon	Left	MMRp	Triple_WT	2020-08-10	2020-02-08	No	0-1	1	6.06667	2021-02-08	0	10.5333	2021-06-22	WT	WT	WT	WT	WT
IT130	32	Italy	Female	51	<65	Yes	2017-11-05	24.9013	≥18 months	Colon	Left	MMRp	Triple_WT	2019-12-02	2020-01-17	No	0-1	1	1.53333	2020-01-17	1	8.4	2020-08-10	WT	WT	WT	WT	WT
IT131	32	Italy	Male	63	<65	Yes	2014-06-15	62.6645	≥18 months	Colon	Left	MMRp	Triple_WT	2019-09-02	2019-12-02	No	0-1	1	3.03333	2019-12-02	1	21.1	2021-05-27	WT	WT	WT	WT	WT
IT132	32	Italy	Male	59	<65	Yes	2017-07-10	43.7829	≥18 months	Rectum	Left	MMRp	Triple_WT	2021-03-02	Ongoing	No	0-1	0	3.36667	2021-06-11	0	3.36667	2021-06-11	WT	WT	WT	WT	WT
IT133	32	Italy	Male	70	≥65	Yes	2016-11-17	50.6908	≥18 months	Colon	Left	Unknown	Triple_WT	2021-02-05	Ongoing	No	0-1	0	4.56667	2021-06-22	0	4.56667	2021-06-22	WT	WT	WT	WT	WT
IT134	30	Italy	Male	58	<65	Yes	2017-09-29	15.3947	<18 months	Colon	Right (+multiple/unk)	MMRp	KRAS_G12	2019-01-10	2019-03-21	Yes	0-1	1	2.53333	2019-03-27	1	2.8	2019-04-04	MUT	WT	WT	WT	WT
IT135	30	Italy	Male	60	<65	No	2017-05-10	20.2303	≥18 months	Colon	Right (+multiple/unk)	MMRp	KRAS_G12	2019-01-15	2019-03-27	No	0-1	1	3.03333	2019-04-16	1	5.56667	2019-07-01	MUT	WT	WT	WT	WT
IT136	30	Italy	Female	50	<65	Yes	2018-06-15	37.6316	≥18 months	Colon	Right (+multiple/unk)	MMRp	KRAS_G12	2021-08-02	2021-11-08	No	0-1	1	3.56667	2021-11-17	0	6.13333	2022-02-02	MUT	WT	WT	WT	WT
IT137	30	Italy	Female	61	<65	Yes	2019-11-17	2.40132	<18 months	Colon	Right (+multiple/unk)	MMRp	KRAS_G12	2020-01-29	2020-04-02	Yes	0-1	1	3.06667	2020-04-30	1	6.16667	2020-08-01	MUT	WT	WT	WT	WT
IT138	30	Italy	Male	56	<65	Yes	2018-09-15	16.7105	<18 months	Colon	Left	MMRp	KRAS_G12	2020-02-05	2020-05-01	Yes	0-1	1	2.63333	2020-04-24	1	6.96667	2020-09-01	MUT	WT	WT	WT	WT
IT139	30	Italy	Male	65	≥65	Yes	2015-10-22	29.9671	≥18 months	Rectum	Left	MMRp	KRAS_G12	2018-04-20	2018-07-13	No	0-1	1	2.8	2018-07-13	1	20.1667	2019-12-16	MUT	WT	WT	WT	WT
IT140	30	Italy	Male	53	<65	Yes	2016-05-05	34.5066	≥18 months	Colon	Right (+multiple/unk)	MMRp	KRAS_G12	2019-03-20	2019-04-17	No	0-1	1	1.56667	2019-05-06	1	1.56667	2019-05-06	MUT	WT	WT	WT	WT
IT141	30	Italy	Male	60	<65	Yes	2018-06-11	15.0658	<18 months	Colon	Right (+multiple/unk)	MMRp	KRAS_G13	2019-09-12	2019-10-25	Yes	0-1	1	1.43333	2019-10-25	1	3.23333	2019-12-18	WT	MUT	WT	WT	WT
IT142	30	Italy	Female	65	≥65	Yes	2014-09-30	43.3882	≥18 months	Rectum	Left	MMRp	KRAS_G13	2018-05-11	2019-05-17	No	0-1	1	13.7333	2019-06-27	1	16.9333	2019-10-01	WT	MUT	WT	WT	WT
IT143	30	Italy	Male	73	≥65	Yes	2016-10-17	26.0855	≥18 months	Rectum	Left	MMRp	KRAS_G13	2018-12-19	2019-06-05	No	0-1	1	5.9	2019-06-14	1	12.0333	2019-12-15	WT	MUT	WT	WT	WT
IT144	30	Italy	Male	63	<65	Yes	2020-07-15	15.6908	<18 months	Colon	Right (+multiple/unk)	MMRp	KRAS_G13	2021-11-04	2022-02-08	Yes	0-1	1	3.53333	2022-02-18	0	3.53333	2022-02-18	WT	MUT	WT	WT	WT
IT145	30	Italy	Male	48	<65	Yes	2016-05-18	23.1908	≥18 months	Colon	Right (+multiple/unk)	MMRp	Triple_WT	2018-04-23	2018-05-07	No	0-1	1	1.76667	2018-06-15	1	1.76667	2018-06-15	WT	WT	WT	WT	WT
IT146	30	Italy	Male	57	<65	Yes	2016-06-01	40.0329	≥18 months	Rectum	Left	MMRp	Triple_WT	2019-10-01	2020-01-08	No	0-1	1	3.8	2020-01-23	1	4.56667	2020-02-15	WT	WT	WT	WT	WT
IT147	30	Italy	Male	52	<65	No	2019-05-10	10.2961	<18 months	Rectum	Left	MMRp	Triple_WT	2020-03-18	2020-06-19	Yes	0-1	1	2.96667	2020-06-15	1	3.76667	2020-07-09	WT	WT	WT	WT	WT
IT148	30	Italy	Female	71	≥65	No	2019-07-16	5.09868	<18 months	Colon	Right (+multiple/unk)	MMRd	BRAF	2019-12-18	2020-02-12	No	0-1	1	2.73333	2020-03-09	1	3.96667	2020-04-15	WT	WT	WT	WT	MUT
IT149	30	Italy	Male	51	<65	No	2018-07-05	14.9671	<18 months	Colon	Left	MMRp	BRAF	2019-10-03	2019-12-12	No	0-1	1	2.33333	2019-12-12	1	10.4	2020-08-10	WT	WT	WT	WT	MUT
IT150	30	Italy	Male	55	<65	Yes	2019-10-15	23.0263	≥18 months	Colon	Left	MMRp	Triple_WT	2021-09-14	2022-01-13	Yes	0-1	1	4.26667	2022-01-20	0	4.9	2022-02-08	WT	WT	WT	WT	WT
IT151	30	Italy	Male	66	≥65	No	2019-06-15	23.6842	≥18 months	Colon	Left	MMRp	Triple_WT	2021-06-04	2021-09-15	Yes	0-1	1	3.63333	2021-09-21	1	6.46667	2021-12-15	WT	WT	WT	WT	WT
IT152	30	Italy	Male	59	<65	Yes	2016-09-15	21.4474	≥18 months	Colon	Left	Unknown	Triple_WT	2018-06-29	2018-09-19	No	0-1	1	2.76667	2018-09-20	1	6.2	2019-01-01	WT	WT	WT	WT	WT
IT153	30	Italy	Male	63	<65	No	2018-03-16	22.5	≥18 months	Colon	Right (+multiple/unk)	MMRp	Triple_WT	2020-01-29	2020-03-05	No	≥2	1	2.1	2020-04-01	1	2.1	2020-04-01	WT	WT	WT	WT	WT
IT154	29	Italy	Female	53	<65	Yes	2014-06-25	60.2961	≥18 months	Colon	Left	MMRp	KRAS_G13	2019-07-02	Ongoing	No	0-1	0	23.0667	2021-05-24	0	23.0667	2021-05-24	WT	MUT	WT	WT	WT
IT155	29	Italy	Male	64	<65	Yes	2019-04-16	18.9145	≥18 months	Colon	Right (+multiple/unk)	MMRp	Triple_WT	2020-11-11	2021-02-25	No	0-1	1	3.53333	2021-02-25	0	6.46667	2021-05-24	WT	WT	WT	WT	WT
IT156	29	Italy	Male	50	<65	Yes	2019-04-12	18.75	≥18 months	Colon	Right (+multiple/unk)	MMRp	BRAF	2020-11-02	2021-01-12	Yes	0-1	1	2.36667	2021-01-12	1	2.8	2021-01-25	WT	WT	WT	WT	MUT
IT157	29	Italy	Female	67	≥65	Yes	2018-09-01	16.5461	<18 months	Colon	Right (+multiple/unk)	MMRp	Triple_WT	2020-01-17	2021-01-12	Yes	0-1	1	12.0333	2021-01-12	1	13.7333	2021-03-04	WT	WT	WT	WT	WT
IT158	29	Italy	Male	83	≥65	Yes	2019-03-15	11.5132	<18 months	Colon	Right (+multiple/unk)	MMRp	Triple_WT	2020-02-28	2020-06-22	No	0-1	1	4.3	2020-07-06	1	9.86667	2020-12-20	WT	WT	WT	WT	WT
IT159	29	Italy	Female	72	≥65	Yes	2017-12-14	31.1184	≥18 months	Colon	Left	MMRp	Triple_WT	2020-07-17	2020-10-07	No	0-1	1	3.76667	2020-11-07	1	5.13333	2020-12-18	WT	WT	WT	WT	WT
IT160	29	Italy	Male	61	<65	Yes	2017-08-01	29.9342	≥18 months	Colon	Left	MMRp	Triple_WT	2020-01-28	2020-02-20	Yes	0-1	1	0.766667	2020-02-20	1	1.66667	2020-03-18	WT	WT	WT	WT	WT
IT161	29	Italy	Male	67	≥65	Yes	2017-12-15	22.9605	≥18 months	Colon	Left	MMRp	NRAS	2019-11-13	2020-05-18	No	0-1	1	6.23333	2020-05-18	1	7.4	2020-06-22	WT	WT	WT	MUT	WT
IT162	29	Italy	Male	61	<65	Yes	2016-12-20	21.6776	≥18 months	Colon	Right (+multiple/unk)	Unknown	Triple_WT	2018-10-10	2019-01-20	Yes	0-1	1	3.4	2019-01-20	1	7.06667	2019-05-10	WT	WT	WT	WT	WT
IT163	29	Italy	Male	67	≥65	No	2014-08-09	59.375	≥18 months	Colon	Left	MMRp	Triple_WT	2019-07-19	2019-11-26	Yes	0-1	1	4.33333	2019-11-26	1	18.0333	2021-01-10	WT	WT	WT	WT	WT
IT164	29	Italy	Female	45	<65	Yes	2019-10-18	14.1118	<18 months	Rectum	Left	MMRp	Triple_WT	2020-12-20	Ongoing	Yes	0-1	0	5.16667	2021-05-24	0	5.16667	2021-05-24	WT	WT	WT	WT	WT
IT165	29	Italy	Female	38	<65	Yes	2018-07-06	26.9079	≥18 months	Rectum	Left	MMRp	Triple_WT	2020-10-01	2021-01-05	Yes	0-1	1	3.2	2021-01-05	0	7.83333	2021-05-24	WT	WT	WT	WT	WT
IT166	29	Italy	Male	38	<65	Yes	2020-03-01	8.09211	<18 months	Colon	Right (+multiple/unk)	MMRp	BRAF	2020-11-02	2021-02-20	Yes	0-1	1	3.66667	2021-02-20	0	6.76667	2021-05-24	WT	WT	WT	WT	MUT
IT167	28	Italy	Female	73	≥65	No	2016-09-29	26.7105	≥18 months	Colon	Left	Unknown	KRAS_G12	2018-12-20	2019-04-08	No	≥2	1	3.63333	2019-04-08	1	5.96667	2019-06-17	MUT	WT	WT	WT	WT
IT168	28	Italy	Female	65	≥65	Yes	2015-12-19	37.5	≥18 months	Colon	Right (+multiple/unk)	MMRp	KRAS_G12	2019-02-01	2019-03-01	No	≥2	1	1.76667	2019-03-26	1	1.76667	2019-03-26	MUT	WT	WT	WT	WT
IT169	28	Italy	Male	72	≥65	Yes	2018-12-14	14.375	<18 months	Colon	Right (+multiple/unk)	MMRp	KRAS_G13	2020-02-24	2021-03-01	No	0-1	1	12.3667	2021-03-01	0	15	2021-05-19	WT	MUT	WT	WT	WT
IT170	28	Italy	Male	49	<65	Yes	2017-02-05	42.6645	≥18 months	Colon	Left	MMRp	KRAS_G13	2020-08-25	Ongoing	Yes	0-1	0	8.13333	2021-04-26	0	8.13333	2021-04-26	WT	MUT	WT	WT	WT
IT171	28	Italy	Male	72	≥65	Yes	2018-05-08	35.4605	≥18 months	Rectum	Left	MMRp	KRAS_other	2021-04-20	Ongoing	No	0-1	0	1.03333	2021-05-21	0	1.03333	2021-05-21	WT	WT	MUT	WT	WT
IT172	28	Italy	Female	72	≥65	No	2018-01-22	27.4342	≥18 months	Colon	Right (+multiple/unk)	MMRp	Triple_WT	2020-05-05	2020-09-15	Yes	≥2	1	5	2020-10-02	1	6.46667	2020-11-15	WT	WT	WT	WT	WT
IT173	28	Italy	Male	61	<65	Yes	2018-03-16	19.8684	≥18 months	Colon	Left	MMRp	Triple_WT	2019-11-10	2020-02-20	Yes	0-1	1	4	2020-03-09	1	5.8	2020-05-02	WT	WT	WT	WT	WT
IT174	28	Italy	Male	82	≥65	Yes	2017-12-14	15.0987	<18 months	Colon	Right (+multiple/unk)	MMRp	Triple_WT	2019-03-18	2019-05-13	No	≥2	1	2.5	2019-06-01	1	2.5	2019-06-01	WT	WT	WT	WT	WT
IT175	28	Italy	Female	68	≥65	No	2018-02-20	11.1184	<18 months	Rectum	Left	Unknown	Triple_WT	2019-01-24	2019-03-30	No	≥2	1	2.93333	2019-04-22	1	2.93333	2019-04-22	WT	WT	WT	WT	WT
IT176	28	Italy	Male	69	≥65	No	2018-08-10	12.4342	<18 months	Rectum	Left	MMRp	NRAS	2019-08-23	2019-11-11	Yes	≥2	1	4.86667	2020-01-16	1	4.86667	2020-01-16	WT	WT	WT	MUT	WT
IT177	28	Italy	Male	61	<65	No	2015-10-23	46.5132	≥18 months	Colon	Left	MMRp	Triple_WT	2019-09-06	2020-02-05	No	0-1	1	5.63333	2020-02-22	1	18.8667	2021-03-25	WT	WT	WT	WT	WT
IT178	28	Italy	Male	78	≥65	No	2017-10-04	27.3355	≥18 months	Colon	Left	MMRp	Triple_WT	2020-01-13	2020-07-07	No	0-1	1	6.53333	2020-07-27	0	13.0667	2021-02-08	WT	WT	WT	WT	WT
IT179	28	Italy	Male	72	≥65	Yes	2018-10-01	11.4145	<18 months	Colon	Left	MMRd	Triple_WT	2019-09-13	2019-10-31	Yes	≥2	1	2.06667	2019-11-14	1	5.76667	2020-03-04	WT	WT	WT	WT	WT
IT180	28	Italy	Female	41	<65	Yes	2017-06-13	21.5461	≥18 months	Rectum	Left	MMRp	Triple_WT	2019-03-30	2020-03-12	No	0-1	1	15.9333	2020-07-20	0	23.4333	2021-03-02	WT	WT	WT	WT	WT
IT181	28	Italy	Female	51	<65	Yes	2017-10-01	37.5658	≥18 months	Colon	Left	MMRp	NRAS	2020-11-16	2021-02-17	Yes	0-1	1	3.1	2021-02-17	0	6.36667	2021-05-26	WT	WT	WT	MUT	WT
IT182	28	Italy	Male	77	≥65	Yes	2020-11-15	3.28947	<18 months	Colon	Right (+multiple/unk)	MMRp	NRAS	2021-02-23	2021-04-02	Yes	≥2	1	1.26667	2021-04-02	0	1.26667	nan	WT	WT	WT	MUT	WT
IT183	28	Italy	Female	66	≥65	Yes	2017-12-22	33.5855	≥18 months	Colon	Left	MMRp	Triple_WT	2020-10-08	Ongoing	No	≥2	0	7.23333	2021-05-13	0	7.23333	2021-05-13	WT	WT	WT	WT	WT
IT184	27	Italy	Female	63	<65	Yes	2018-01-31	19.3421	≥18 months	Colon	Right (+multiple/unk)	MMRp	KRAS_G12	2019-09-11	2019-10-14	No	0-1	1	1.1	2019-10-14	0	1.1	2019-10-14	MUT	WT	WT	WT	WT
IT185	27	Italy	Male	72	≥65	Yes	2016-10-27	18.3882	≥18 months	Colon	Left	MMRp	KRAS_G12	2018-05-09	2018-07-20	No	0-1	1	2.4	2018-07-20	0	2.4	2018-07-20	MUT	WT	WT	WT	WT
IT186	27	Italy	Female	66	≥65	Yes	2018-09-13	13.4211	<18 months	Colon	Left	MMRp	KRAS_G12	2019-10-26	2020-01-02	No	0-1	1	2.7	2020-01-15	0	2.9	2020-01-21	MUT	WT	WT	WT	WT
IT187	27	Italy	Female	73	≥65	No	2020-12-05	4.30921	<18 months	Colon	Right (+multiple/unk)	MMRp	KRAS_G12	2021-04-15	2021-05-15	Yes	≥2	1	3.26667	2021-07-22	1	4.2	2021-08-19	MUT	WT	WT	WT	WT
IT188	27	Italy	Male	73	≥65	No	2017-11-21	20.5263	≥18 months	Rectum	Left	MMRp	KRAS_G12	2019-08-07	2019-09-26	No	0-1	1	1.66667	2019-09-26	0	3.2	2019-11-11	MUT	WT	WT	WT	WT
IT189	27	Italy	Male	71	≥65	Yes	2017-06-30	14.9013	<18 months	Colon	Left	MMRp	KRAS_G12	2018-09-26	2019-01-22	No	0-1	1	3.93333	2019-01-22	0	29.8667	2021-03-10	MUT	WT	WT	WT	WT
IT190	27	Italy	Male	74	≥65	Yes	2019-02-14	20.6579	≥18 months	Colon	Left	MMRp	KRAS_G12	2020-11-03	2021-03-15	Yes	0-1	1	4.4	2021-03-15	0	7.63333	2021-06-20	MUT	WT	WT	WT	WT
IT191	27	Italy	Female	52	<65	Yes	2013-11-01	44.4079	≥18 months	Colon	Left	Unknown	KRAS_G12	2017-07-13	2017-11-23	No	0-1	1	4.7	2017-12-01	0	10.0667	2018-05-11	MUT	WT	WT	WT	WT
IT192	27	Italy	Female	76	≥65	No	2017-01-17	22.1711	≥18 months	Rectum	Left	Unknown	KRAS_G12	2018-11-22	2019-02-28	No	0-1	1	3.26667	2019-02-28	0	8.7	2019-08-10	MUT	WT	WT	WT	WT
IT193	27	Italy	Male	63	<65	No	2017-07-31	29.0461	≥18 months	Rectum	Left	Unknown	KRAS_G12	2019-12-31	2020-04-23	No	0-1	1	3.8	2020-04-23	0	10.6	2020-11-13	MUT	WT	WT	WT	WT
IT194	27	Italy	Female	55	<65	No	2017-07-26	18.1908	≥18 months	Colon	Right (+multiple/unk)	Unknown	KRAS_G13	2019-01-30	2019-05-06	No	0-1	1	3.2	2019-05-06	0	4	2019-05-30	WT	MUT	WT	WT	WT
IT195	27	Italy	Female	67	≥65	No	2019-05-18	19.2434	≥18 months	Colon	Left	MMRp	KRAS_G13	2020-12-23	24/11/2021	No	0-1	1	11.2	2021-11-24	0	13.7667	2022-02-09	WT	MUT	WT	WT	WT
IT196	27	Italy	Female	63	<65	No	2018-07-26	6.25	<18 months	Colon	Right (+multiple/unk)	MMRp	KRAS_G13	2019-02-01	2021-04-07	No	0-1	1	26.5333	2021-04-07	0	26.5333	2021-04-07	WT	MUT	WT	WT	WT
IT197	27	Italy	Male	62	<65	Yes	2017-11-09	22.7961	≥18 months	Colon	Right (+multiple/unk)	MMRp	KRAS_G13	2019-10-03	2020-01-28	Yes	0-1	1	4.13333	2020-02-04	0	6.53333	2020-04-16	WT	MUT	WT	WT	WT
IT198	27	Italy	Female	57	<65	Yes	2017-02-01	22.0724	≥18 months	Rectum	Left	MMRp	KRAS_G13	2018-12-04	2019-10-10	No	0-1	1	10.3333	2019-10-10	0	14.9	2020-02-24	WT	MUT	WT	WT	WT
IT199	27	Italy	Male	66	≥65	No	2017-09-12	17.7303	<18 months	Colon	Right (+multiple/unk)	MMRp	KRAS_G13	2019-03-05	2019-06-13	No	0-1	1	2.86667	2019-05-30	0	7.76667	2019-10-24	WT	MUT	WT	WT	WT
IT200	27	Italy	Female	78	≥65	Yes	2016-06-23	24.5395	≥18 months	Rectum	Left	Unknown	KRAS_G13	2018-07-09	2019-04-18	No	0-1	1	9.43333	2019-04-18	0	15.2667	2019-10-10	WT	MUT	WT	WT	WT
IT201	27	Italy	Female	58	<65	No	2013-06-01	63.1908	≥18 months	Colon	Left	MMRp	KRAS_G13	2018-09-04	2019-05-23	Yes	0-1	1	8.7	2019-05-23	0	15.9	2019-12-25	WT	MUT	WT	WT	WT
IT202	27	Italy	Female	75	≥65	Yes	2019-09-12	13.5526	<18 months	Colon	Right (+multiple/unk)	MMRp	KRAS_other	2020-10-28	2021-01-28	No	0-1	1	3.06667	2021-01-28	1	3.5	2021-02-10	WT	WT	MUT	WT	WT
IT203	27	Italy	Male	78	≥65	Yes	2017-12-22	23.1908	≥18 months	Colon	Right (+multiple/unk)	MMRp	KRAS_other	2019-11-27	2020-04-07	No	0-1	1	4.4	2020-04-07	1	12.9667	2020-12-20	WT	WT	MUT	WT	WT
IT204	27	Italy	Female	49	<65	Yes	2012-11-01	107.007	≥18 months	Colon	Left	MMRp	KRAS_other	2021-09-28	Ongoing	No	0-1	0	4.46667	2022-02-09	0	4.46667	2022-02-09	WT	WT	MUT	WT	WT
IT205	27	Italy	Male	34	<65	No	2017-03-02	19.3421	≥18 months	Rectum	Left	MMRp	NRAS	2018-10-11	2018-12-18	No	0-1	1	27.3	2021-01-07	0	28.4333	2021-02-10	WT	WT	WT	MUT	WT
IT206	27	Italy	Female	55	<65	Yes	2019-11-18	8.55263	<18 months	Rectum	Left	Unknown	Triple_WT	2020-08-04	nan	Yes	≥2	1	2.16667	2020-10-08	1	2.16667	2020-10-08	WT	WT	WT	WT	WT
IT207	27	Italy	Male	57	<65	No	2019-05-07	15.2632	<18 months	Colon	Left	Unknown	BRAF	2020-08-13	2020-08-25	Yes	0-1	1	0.4	2020-08-25	1	0.5	2020-08-28	WT	WT	WT	WT	MUT
IT208	27	Italy	Female	67	≥65	No	2020-07-22	12.4671	<18 months	Colon	Right (+multiple/unk)	MMRp	BRAF	2021-08-05	2021-10-01	Yes	≥2	1	1.9	2021-10-01	1	2.2	2021-10-10	WT	WT	WT	WT	MUT
IT209	27	Italy	Female	55	<65	No	2018-12-27	25.5921	≥18 months	Colon	Right (+multiple/unk)	MMRp	Triple_WT	2021-02-12	2021-02-19	Yes	0-1	1	0.633333	2021-03-03	1	1.36667	2021-03-25	WT	WT	WT	WT	WT
IT210	27	Italy	Male	74	≥65	Yes	2015-06-18	21.8421	≥18 months	Colon	Left	Unknown	Triple_WT	2017-04-12	2017-09-11	No	0-1	1	5.06667	2017-09-11	0	6.06667	2017-10-11	WT	WT	WT	WT	WT
IT211	27	Italy	Male	38	<65	Yes	2017-11-01	19.4408	≥18 months	Rectum	Left	MMRp	Triple_WT	2019-06-15	2020-12-17	Yes	0-1	1	20.3667	2021-02-15	1	22.3	2021-04-14	WT	WT	WT	WT	WT
IT212	27	Italy	Female	46	<65	Yes	2017-07-06	35.7237	≥18 months	Colon	Right (+multiple/unk)	MMRp	NRAS	2020-06-26	2020-08-07	Yes	0-1	0	1.4	2020-08-07	0	19.7667	2022-02-09	WT	WT	WT	MUT	WT
IT213	27	Italy	Male	50	<65	No	2019-07-15	26.4803	≥18 months	Colon	Left	MMRp	Triple_WT	2021-09-27	2022-02-08	No	0-1	1	4.03333	2022-01-26	0	4.46667	2022-02-08	WT	WT	WT	WT	WT
IT214	27	Italy	Female	46	<65	Yes	2017-06-12	22.5658	≥18 months	Colon	Left	MMRp	Triple_WT	2019-04-29	2019-07-09	Yes	0-1	1	2.36667	2019-07-09	0	7.16667	2019-11-30	WT	WT	WT	WT	WT
IT215	27	Italy	Male	69	≥65	Yes	2016-01-18	27.2368	≥18 months	Rectum	Left	Unknown	Triple_WT	2018-04-25	2018-07-20	Yes	0-1	1	3.23333	2018-07-31	0	9.03333	2019-01-21	WT	WT	WT	WT	WT
IT216	27	Italy	Male	59	<65	Yes	2017-09-22	9.44079	<18 months	Colon	Right (+multiple/unk)	MMRp	Triple_WT	2018-07-06	2018-10-26	No	0-1	1	3.73333	2018-10-26	1	9.8	2019-04-26	WT	WT	WT	WT	WT
IT217	27	Italy	Female	72	≥65	Yes	2017-04-03	26.5132	≥18 months	Rectum	Left	MMRp	Triple_WT	2019-06-18	2019-10-22	No	0-1	1	4.2	2019-10-22	1	18.3	2020-12-18	WT	WT	WT	WT	WT
IT218	27	Italy	Male	55	<65	Yes	2014-10-15	31.4803	≥18 months	Colon	Left	Unknown	Triple_WT	2017-05-29	2018-02-06	Yes	0-1	1	8.43333	2018-02-06	0	22.5333	2019-04-05	WT	WT	WT	WT	WT
IT219	27	Italy	Male	37	<65	Yes	2017-06-05	31.25	≥18 months	Colon	Left	MMRp	Triple_WT	2020-01-11	2020-07-30	Yes	0-1	1	6.7	2020-07-30	0	25.3333	2022-02-09	WT	WT	WT	WT	WT
IT220	27	Italy	Male	66	≥65	Yes	2020-02-28	20.3618	≥18 months	Rectum	Left	MMRp	Triple_WT	2021-11-08	Ongoing	Yes	0-1	0	3.1	2022-02-09	0	3.1	2022-02-09	WT	WT	WT	WT	WT
IT221	26	Italy	Male	60.6986	<65	Yes	2019-10-30	24.9342	≥18 months	Colon	Left	MMRp	KRAS_G12	2021-11-26	2022-02-10	Yes	≥2	1	2.53333	2022-02-10	0	2.53333	2022-02-10	MUT	WT	WT	WT	WT
IT222	26	Italy	Male	65	≥65	Yes	2018-06-06	16.7434	<18 months	Colon	Left	MMRp	KRAS_G12	2019-10-28	2020-01-24	Yes	≥2	1	3.96667	2020-02-24	0	3.96667	2020-02-24	MUT	WT	WT	WT	WT
IT223	26	Italy	Male	46	<65	Yes	2016-03-25	26.3487	≥18 months	Colon	Left	Unknown	KRAS_G12	2018-06-04	2018-06-30	Yes	≥2	1	0.866667	2018-06-30	1	0.933333	2018-07-02	MUT	WT	WT	WT	WT
IT224	26	Italy	Male	72	≥65	Yes	2018-02-21	19.0789	≥18 months	Colon	Right (+multiple/unk)	MMRp	KRAS_G12	2019-09-24	2020-01-08	Yes	0-1	1	3.53333	2020-01-08	0	3.73333	2020-01-14	MUT	WT	WT	WT	WT
IT225	26	Italy	Male	60	<65	Yes	2012-11-20	67.7961	≥18 months	Colon	Left	Unknown	KRAS_G12	2018-07-13	2018-12-01	No	0-1	1	4.7	2018-12-01	0	5.03333	2018-12-11	MUT	WT	WT	WT	WT
IT226	26	Italy	Male	70	≥65	No	2017-07-08	18.7171	≥18 months	Colon	Left	MMRp	KRAS_G12	2019-01-28	2019-02-22	No	0-1	1	0.833333	2019-02-22	1	1.26667	2019-03-07	MUT	WT	WT	WT	WT
IT227	26	Italy	Male	51	<65	No	2017-02-03	12.8618	<18 months	Colon	Right (+multiple/unk)	MMRp	KRAS_G12	2018-03-01	2018-04-27	Yes	≥2	1	1.93333	2018-04-28	1	2.43333	2018-05-13	MUT	WT	WT	WT	WT
IT228	26	Italy	Male	67	≥65	Yes	2015-12-16	46.6776	≥18 months	Colon	Right (+multiple/unk)	MMRp	KRAS_G12	2019-11-04	2019-11-15	Yes	≥2	1	0.366667	2019-11-15	1	1.03333	2019-12-05	MUT	WT	WT	WT	WT
IT229	26	Italy	Male	76	≥65	Yes	2016-09-09	37.8618	≥18 months	Colon	Left	MMRp	KRAS_G12	2019-11-04	2019-11-10	No	0-1	1	0.2	2019-11-10	1	1.2	2019-12-10	MUT	WT	WT	WT	WT
IT230	26	Italy	Female	69	≥65	No	2019-02-15	14.1776	<18 months	Rectum	Left	MMRp	KRAS_G12	2020-04-21	2020-06-03	Yes	0-1	1	1.43333	2020-06-03	1	2.56667	2020-07-07	MUT	WT	WT	WT	WT
IT231	26	Italy	Male	67	≥65	Yes	2018-09-19	11.9408	<18 months	Colon	Right (+multiple/unk)	MMRp	KRAS_G12	2019-09-17	2019-12-18	No	0-1	1	3.06667	2019-12-18	1	4.33333	2020-01-25	MUT	WT	WT	WT	WT
IT232	26	Italy	Male	56	<65	Yes	2011-02-01	86.3158	≥18 months	Colon	Right (+multiple/unk)	Unknown	KRAS_G12	2018-04-09	2018-07-13	Yes	0-1	1	3.16667	2018-07-13	1	4.53333	2018-08-23	MUT	WT	WT	WT	WT
IT233	26	Italy	Female	62	<65	No	2018-06-29	19.0789	≥18 months	Rectum	Left	MMRp	KRAS_G12	2020-01-30	2020-05-19	Yes	0-1	1	3.9	2020-05-26	1	5.66667	2020-07-18	MUT	WT	WT	WT	WT
IT234	26	Italy	Male	71	≥65	Yes	2016-02-01	37.7632	≥18 months	Colon	Left	Unknown	KRAS_G12	2019-03-25	2019-04-19	Yes	0-1	1	1.9	2019-05-21	1	4.1	2019-07-26	MUT	WT	WT	WT	WT
IT235	26	Italy	Female	81	≥65	No	2018-12-18	10.5592	<18 months	Rectum	Left	MMRp	KRAS_G12	2019-11-04	2020-03-02	No	0-1	1	3.73333	2020-02-24	1	6.5	2020-05-17	MUT	WT	WT	WT	WT
IT236	26	Italy	Male	70	≥65	Yes	2017-03-23	12.0066	<18 months	Colon	Right (+multiple/unk)	Unknown	KRAS_G12	2018-03-23	2018-07-21	Yes	0-1	1	4	2018-07-21	1	7	2018-10-19	MUT	WT	WT	WT	WT
IT237	26	Italy	Female	68	≥65	Yes	2012-12-01	86.4145	≥18 months	Rectum	Left	MMRp	KRAS_G12	2020-02-10	2020-07-24	Yes	0-1	1	8.96667	2020-11-05	1	11.9667	2021-02-03	MUT	WT	WT	WT	WT
IT238	26	Italy	Female	66	≥65	Yes	2015-07-13	36.4803	≥18 months	Colon	Left	Unknown	KRAS_G12	2018-07-26	2019-01-18	Yes	0-1	1	5.86667	2019-01-18	1	9.63333	2019-05-11	MUT	WT	WT	WT	WT
IT239	26	Italy	Female	75	≥65	Yes	2012-06-01	70.2303	≥18 months	Colon	Right (+multiple/unk)	Unknown	KRAS_G12	2018-04-06	2018-11-23	No	≥2	1	7.7	2018-11-23	1	14.7	2019-06-21	MUT	WT	WT	WT	WT
IT240	26	Italy	Male	69	≥65	No	2017-06-19	10.2632	<18 months	Colon	Right (+multiple/unk)	Unknown	KRAS_G12	2018-04-27	2018-12-21	No	0-1	1	7.93333	2018-12-21	1	18.1667	2019-10-24	MUT	WT	WT	WT	WT
IT241	26	Italy	Female	55	<65	Yes	2019-03-20	11.6776	<18 months	Colon	Left	MMRp	KRAS_G12	2020-03-09	nan	Yes	0-1	1	4.33333	2020-07-17	1	4.33333	2020-07-17	MUT	WT	WT	WT	WT
IT242	26	Italy	Male	44	<65	No	2020-01-09	3.65132	<18 months	Colon	Right (+multiple/unk)	MMRp	KRAS_G12	2020-04-29	2020-10-12	Yes	0-1	1	5.8	2020-10-20	0	12.1333	2021-04-28	MUT	WT	WT	WT	WT
IT243	26	Italy	Male	70	≥65	No	2019-07-04	22.0395	≥18 months	Colon	Right (+multiple/unk)	MMRp	KRAS_G12	2021-05-04	2021-05-31	No	≥2	1	2.4	2021-07-15	1	2.4	2021-07-15	MUT	WT	WT	WT	WT
IT244	26	Italy	Male	72	≥65	No	2018-06-01	15.4276	<18 months	Rectum	Left	MMRp	KRAS_G12	2019-09-13	2019-12-11	No	0-1	1	2.96667	2019-12-11	1	5.2	2020-02-16	MUT	WT	WT	WT	WT
IT245	26	Italy	Female	70	≥65	Yes	2017-05-23	22.7632	≥18 months	Colon	Left	MMRp	KRAS_G12	2019-04-15	2019-06-28	Yes	0-1	1	2.46667	2019-06-28	1	4.76667	2019-09-05	MUT	WT	WT	WT	WT
IT246	26	Italy	Female	68	≥65	Yes	2017-06-08	27.1053	≥18 months	Rectum	Left	MMRp	KRAS_G12	2019-09-10	2020-01-24	Yes	0-1	1	4.53333	2020-01-24	0	7.83333	2020-05-02	MUT	WT	WT	WT	WT
IT247	26	Italy	Male	59.8767	<65	Yes	2020-04-11	13.7829	<18 months	Colon	Right (+multiple/unk)	MMRp	KRAS_G12	2021-06-04	2021-10-01	No	0-1	1	3.96667	2021-10-01	0	7.33333	2022-01-10	MUT	WT	WT	WT	WT
IT248	26	Italy	Female	53	<65	Yes	2020-06-20	11.0197	<18 months	Colon	Left	MMRp	KRAS_G12	2021-05-21	2021-08-27	Yes	0-1	1	3.26667	2021-08-27	0	6.73333	2021-12-09	MUT	WT	WT	WT	WT
IT249	26	Italy	Male	50	<65	No	2017-01-01	14.8026	<18 months	Colon	Left	MMRp	KRAS_G12	2018-03-27	2018-07-19	No	≥2	1	3.8	2018-07-19	1	7.46667	2018-11-06	MUT	WT	WT	WT	WT
IT250	26	Italy	Female	69	≥65	Yes	2017-06-01	13.7171	<18 months	Colon	Right (+multiple/unk)	Unknown	KRAS_G12	2018-07-23	2018-12-12	Yes	0-1	1	4.73333	2018-12-12	1	9	2019-04-19	MUT	WT	WT	WT	WT
IT251	26	Italy	Male	78	≥65	No	2018-10-28	15.4605	<18 months	Colon	Left	MMRp	KRAS_G12	2020-02-10	2020-06-24	No	0-1	1	4.9	2020-07-06	1	9.7	2020-11-27	MUT	WT	WT	WT	WT
IT252	26	Italy	Female	46	<65	Yes	2018-02-14	36.8421	≥18 months	Colon	Right (+multiple/unk)	MMRp	KRAS_G12	2021-03-10	2021-05-26	Yes	0-1	1	2.56667	2021-05-26	1	7.4	2021-10-18	MUT	WT	WT	WT	WT
IT253	26	Italy	Male	50	<65	No	2017-09-01	34.6382	≥18 months	Colon	Left	MMRp	KRAS_G12	2020-07-20	2020-10-15	No	0-1	1	2.9	2020-10-15	1	7.76667	2021-03-10	MUT	WT	WT	WT	WT
IT254	26	Italy	Male	53	<65	Yes	2012-03-01	76.1184	≥18 months	Colon	Right (+multiple/unk)	Unknown	KRAS_G12	2018-07-02	2018-09-13	Yes	0-1	1	2.43333	2018-09-13	0	7.33333	2019-02-07	MUT	WT	WT	WT	WT
IT255	26	Italy	Male	72	≥65	Yes	2016-02-17	36.0855	≥18 months	Colon	Right (+multiple/unk)	Unknown	KRAS_G12	2019-02-18	2019-07-02	Yes	0-1	1	4.46667	2019-07-02	1	9.63333	2019-12-04	MUT	WT	WT	WT	WT
IT256	26	Italy	Female	53	<65	No	2017-07-01	27.0066	≥18 months	Colon	Right (+multiple/unk)	MMRp	KRAS_G12	2019-09-30	2019-12-04	Yes	0-1	1	2.16667	2019-12-04	1	7.43333	2020-05-10	MUT	WT	WT	WT	WT
IT257	26	Italy	Male	73	≥65	Yes	2018-11-14	5.69079	<18 months	Colon	Left	MMRp	KRAS_G12	2019-05-06	2019-09-17	Yes	0-1	1	4.93333	2019-10-01	1	10.2333	2020-03-08	MUT	WT	WT	WT	WT
IT258	26	Italy	Female	43	<65	Yes	2016-11-07	36.3816	≥18 months	Colon	Left	MMRp	KRAS_G12	2019-11-18	2020-09-07	Yes	0-1	0	9.8	2020-09-07	0	17.9667	2021-05-10	MUT	WT	WT	WT	WT
IT259	26	Italy	Male	60	<65	Yes	2018-05-28	15.6908	<18 months	Colon	Left	MMRp	KRAS_G12	2019-09-17	2020-01-20	No	0-1	1	4.16667	2020-01-20	1	14.4667	2020-11-24	MUT	WT	WT	WT	WT
IT260	26	Italy	Male	79.3945	≥65	Yes	2020-03-17	20.2303	≥18 months	Colon	Right (+multiple/unk)	MMRp	KRAS_G12	2021-11-22	Ongoing	No	0-1	0	2.8	2022-02-14	0	2.8	2022-02-14	MUT	WT	WT	WT	WT
IT261	26	Italy	Female	52.2301	<65	Yes	2019-08-12	27.5	≥18 months	Colon	Left	MMRp	KRAS_G12	2021-11-25	Ongoing	No	0-1	0	2.83333	2022-02-18	0	2.83333	2022-02-18	MUT	WT	WT	WT	WT
IT262	26	Italy	Male	52.7863	<65	Yes	2020-04-01	13.9803	<18 months	Rectum	Left	MMRp	KRAS_G12	2021-05-31	Ongoing	Yes	0-1	0	8.66667	2022-02-15	0	8.66667	2022-02-15	MUT	WT	WT	WT	WT
IT263	26	Italy	Female	79	≥65	Yes	2018-08-01	21.4474	≥18 months	Colon	Right (+multiple/unk)	MMRp	KRAS_G13	2020-05-14	2020-09-14	Yes	0-1	1	4.1	2020-09-14	0	4.4	2020-09-23	WT	MUT	WT	WT	WT
IT264	26	Italy	Male	77	≥65	No	2013-10-01	56.3816	≥18 months	Colon	Left	Unknown	KRAS_G13	2018-06-11	2018-10-01	No	0-1	1	3.73333	2018-10-01	1	4.4	2018-10-21	WT	MUT	WT	WT	WT
IT265	26	Italy	Female	40	<65	No	2015-07-01	34.9342	≥18 months	Rectum	Left	Unknown	KRAS_G13	2018-05-28	2018-07-06	No	0-1	1	1.3	2018-07-06	1	1.96667	2018-07-26	WT	MUT	WT	WT	WT
IT266	26	Italy	Female	83	≥65	Yes	2016-08-09	19.7368	≥18 months	Colon	Right (+multiple/unk)	Unknown	KRAS_G13	2018-04-01	2018-11-05	No	0-1	1	8.1	2018-11-30	1	10.1667	2019-01-31	WT	MUT	WT	WT	WT
IT267	26	Italy	Female	74	≥65	Yes	2018-03-24	10.9868	<18 months	Rectum	Left	MMRp	KRAS_G13	2019-02-21	2019-05-09	No	0-1	1	2.56667	2019-05-09	1	4.7	2019-07-12	WT	MUT	WT	WT	WT
IT268	26	Italy	Female	62.474	<65	Yes	2019-03-12	27.4342	≥18 months	Rectum	Left	MMRp	KRAS_G13	2021-06-23	2021-09-13	No	0-1	1	2.73333	2021-09-13	1	5.26667	2021-11-28	WT	MUT	WT	WT	WT
IT269	26	Italy	Male	70	≥65	No	2014-02-01	51.9408	≥18 months	Colon	Left	MMRp	KRAS_G13	2018-05-30	2018-08-23	No	0-1	1	3.33333	2018-09-07	1	7.36667	2019-01-06	WT	MUT	WT	WT	WT
IT270	26	Italy	Male	52	<65	Yes	2017-01-01	34.2434	≥18 months	Rectum	Left	MMRp	KRAS_G13	2019-11-08	2020-02-18	No	0-1	1	3.4	2020-02-18	1	12.8	2020-11-26	WT	MUT	WT	WT	WT
IT271	26	Italy	Male	60	<65	Yes	2017-06-14	19.3092	≥18 months	Rectum	Left	MMRp	KRAS_G13	2019-01-22	2019-04-29	No	0-1	1	21.6667	2020-11-02	1	21.6667	2020-11-02	WT	MUT	WT	WT	WT
IT272	26	Italy	Male	76	≥65	Yes	2020-10-01	7.03947	<18 months	Colon	Right (+multiple/unk)	MMRp	KRAS_G13	2021-05-03	2021-07-07	No	0-1	1	2.16667	2021-07-07	0	2.16667	2021-07-07	WT	MUT	WT	WT	WT
IT273	26	Italy	Male	79.7452	≥65	Yes	2014-04-08	49.7368	≥18 months	Colon	Right (+multiple/unk)	MMRp	KRAS_G13	2018-05-29	2019-10-04	No	0-1	1	24.6	2020-06-05	0	24.6	2020-06-05	WT	MUT	WT	WT	WT
IT274	26	Italy	Male	77	≥65	Yes	2019-03-30	18.9474	≥18 months	Colon	Left	MMRp	KRAS_G13	2020-10-26	2021-01-21	Yes	0-1	1	2.9	2021-01-21	0	4.73333	2021-03-17	WT	MUT	WT	WT	WT
IT275	26	Italy	Female	80	≥65	Yes	2019-11-19	7.46711	<18 months	Colon	Left	MMRp	KRAS_G13	2020-07-03	2020-10-07	No	0-1	1	3.2	2020-10-07	0	6.3	2021-01-08	WT	MUT	WT	WT	WT
IT276	26	Italy	Male	62	<65	Yes	2015-03-27	55.1316	≥18 months	Rectum	Left	MMRp	KRAS_G13	2019-10-28	2020-06-11	No	0-1	1	7.56667	2020-06-11	1	17.9667	2021-04-19	WT	MUT	WT	WT	WT
IT277	26	Italy	Male	55	<65	Yes	2018-01-01	17.5	<18 months	Colon	Right (+multiple/unk)	MMRd	KRAS_other	2019-06-17	2019-09-09	Yes	0-1	1	2.8	2019-09-09	1	2.8	2019-09-09	WT	WT	MUT	WT	WT
IT278	26	Italy	Male	62	<65	Yes	2016-10-05	23.7829	≥18 months	Colon	Left	Unknown	KRAS_other	2018-09-28	2019-01-07	No	≥2	1	3.36667	2019-01-07	1	4.43333	2019-02-08	WT	WT	MUT	WT	WT
IT279	26	Italy	Female	69.2795	≥65	Yes	2017-06-01	48.4868	≥18 months	Colon	Right (+multiple/unk)	MMRp	KRAS_other	2021-06-14	2021-11-23	No	≥2	1	5.4	2021-11-23	0	8.43333	2022-02-22	WT	WT	MUT	WT	WT
IT280	26	Italy	Female	57	<65	Yes	2018-01-31	41.1842	≥18 months	Colon	Left	MMRp	KRAS_other	2021-07-06	2021-10-11	No	0-1	1	3.23333	2021-10-11	0	3.53333	2021-10-20	WT	WT	MUT	WT	WT
IT281	26	Italy	Male	73	≥65	Yes	2018-10-24	8.94737	<18 months	Colon	Left	MMRd	KRAS_other	2019-07-23	2019-08-20	Yes	0-1	1	3.86667	2019-11-16	1	5.13333	2019-12-24	WT	WT	MUT	WT	WT
IT282	26	Italy	Female	68	≥65	Yes	2019-01-26	19.4408	≥18 months	Colon	Left	Unknown	KRAS_other	2020-09-08	2020-12-04	No	≥2	1	2.9	2020-12-04	0	8.43333	2021-05-19	WT	WT	MUT	WT	WT
IT283	26	Italy	Male	61	<65	Yes	2017-09-22	28.8816	≥18 months	Colon	Left	MMRp	KRAS_other	2020-02-17	2020-05-19	No	0-1	1	2.83333	2020-05-12	0	8.9	2020-11-10	WT	WT	MUT	WT	WT
IT284	26	Italy	Female	65.137	≥65	Yes	2018-12-01	15.0329	<18 months	Colon	Left	MMRp	KRAS_other	2020-03-02	2021-05-25	Yes	0-1	1	14.9667	2021-05-25	0	23.8333	2022-02-15	WT	WT	MUT	WT	WT
IT285	26	Italy	Female	65	≥65	Yes	2019-01-09	13.75	<18 months	Colon	Left	MMRp	KRAS_other	2020-03-02	Ongoing	Yes	0-1	0	14.0667	2021-04-28	0	14.0667	2021-04-28	WT	WT	MUT	WT	WT
IT286	26	Italy	Female	63.0603	<65	No	2019-05-29	31.3158	≥18 months	Colon	Right (+multiple/unk)	MMRp	KRAS_other	2022-01-05	Ongoing	Yes	0-1	0	1.13333	2022-02-08	0	1.13333	2022-02-08	WT	WT	MUT	WT	WT
IT287	26	Italy	Male	76	≥65	Yes	2016-10-01	43.9145	≥18 months	Colon	Left	MMRp	KRAS_other	2020-05-28	Ongoing	Yes	0-1	0	11.4	2021-05-05	0	11.4	2021-05-05	WT	WT	MUT	WT	WT
IT288	26	Italy	Female	69	≥65	No	2018-04-20	14.4737	<18 months	Colon	Left	Unknown	NRAS	2019-07-04	2019-08-01	Yes	≥2	1	25.3	2021-08-01	1	28.4667	2021-11-04	WT	WT	WT	MUT	WT
IT289	26	Italy	Female	54	<65	Yes	2015-12-07	29.7697	≥18 months	Colon	Right (+multiple/unk)	Unknown	Triple_WT	2018-05-30	2018-06-17	Yes	≥2	1	0.7	2018-06-20	1	0.7	2018-06-20	WT	WT	WT	WT	WT
IT290	26	Italy	Male	60	<65	No	2018-04-01	22.6645	≥18 months	Rectum	Left	MMRp	Triple_WT	2020-02-19	2020-04-05	No	≥2	1	2	2020-04-19	1	2	2020-04-19	WT	WT	WT	WT	WT
IT291	26	Italy	Male	48	<65	Yes	2017-07-03	19.5724	≥18 months	Colon	Right (+multiple/unk)	Unknown	Triple_WT	2019-02-18	2019-03-27	Yes	0-1	1	1.23333	2019-03-27	1	1.36667	2019-03-31	WT	WT	WT	WT	WT
IT292	26	Italy	Female	40	<65	No	2016-10-01	22.8618	≥18 months	Colon	Left	MMRp	Triple_WT	2018-08-27	2018-09-27	No	≥2	1	1.03333	2018-09-27	1	1.26667	2018-10-04	WT	WT	WT	WT	WT
IT293	26	Italy	Male	58	<65	Yes	2019-03-18	13.6842	<18 months	Colon	Right (+multiple/unk)	MMRp	Triple_WT	2020-05-07	2020-07-03	Yes	0-1	1	1.9	2020-07-03	1	2.23333	2020-07-13	WT	WT	WT	WT	WT
IT294	26	Italy	Female	67	≥65	Yes	2018-02-15	20.2632	≥18 months	Colon	Left	MMRp	Triple_WT	2019-10-24	2019-11-24	Yes	0-1	1	2.63333	2020-01-11	1	2.96667	2020-01-21	WT	WT	WT	WT	WT
IT295	26	Italy	Female	72	≥65	Yes	2019-03-30	4.67105	<18 months	Colon	Right (+multiple/unk)	Unknown	BRAF	2019-08-19	2019-09-13	Yes	≥2	1	0.833333	2019-09-13	1	1.2	2019-09-24	WT	WT	WT	WT	MUT
IT296	26	Italy	Male	50	<65	No	2015-03-01	37.7961	≥18 months	Rectum	Left	Unknown	Triple_WT	2018-04-23	2018-11-12	No	0-1	1	6.76667	2018-11-12	1	7.13333	2018-11-23	WT	WT	WT	WT	WT
IT297	26	Italy	Female	60	<65	Yes	2011-07-11	84.2763	≥18 months	Colon	Right (+multiple/unk)	Unknown	Triple_WT	2018-07-16	2018-09-24	Yes	≥2	1	2.33333	2018-09-24	1	2.76667	2018-10-07	WT	WT	WT	WT	WT
IT298	26	Italy	Female	56.9863	<65	No	2020-08-20	14.9013	<18 months	Rectum	Left	MMRp	Triple_WT	2021-11-16	2021-02-03	No	0-1	1	2.63333	2022-02-03	0	3.13333	2022-02-18	WT	WT	WT	WT	WT
IT299	26	Italy	Female	43	<65	Yes	2016-02-18	27.4342	≥18 months	Colon	Right (+multiple/unk)	MMRp	Triple_WT	2018-06-01	2018-08-12	Yes	0-1	1	2.4	2018-08-12	1	3.13333	2018-09-03	WT	WT	WT	WT	WT
IT300	26	Italy	Male	64	<65	Yes	2017-05-01	22.8289	≥18 months	Colon	Right (+multiple/unk)	Unknown	Triple_WT	2019-03-26	2019-04-30	No	≥2	1	1.6	2019-05-13	1	2.56667	2019-06-11	WT	WT	WT	WT	WT
IT301	26	Italy	Female	63	<65	Yes	2016-11-16	27.1053	≥18 months	Colon	Left	Unknown	Triple_WT	2019-02-18	2019-06-03	Yes	≥2	1	3.5	2019-06-03	1	4.5	2019-07-03	WT	WT	WT	WT	WT
IT302	26	Italy	Female	74	≥65	No	2019-03-27	22.3355	≥18 months	Colon	Left	MMRp	NRAS	2021-02-03	2021-04-13	No	0-1	1	2.3	2021-04-13	1	3.36667	2021-05-15	WT	WT	WT	MUT	WT
IT303	26	Italy	Female	57	<65	Yes	2018-01-15	22.3355	≥18 months	Colon	Right (+multiple/unk)	MMRp	NRAS	2019-11-25	2019-12-18	Yes	≥2	1	0.766667	2019-12-18	1	2.13333	2020-01-28	WT	WT	WT	MUT	WT
IT304	26	Italy	Female	70	≥65	Yes	2017-01-01	31.5789	≥18 months	Colon	Right (+multiple/unk)	MMRp	Triple_WT	2019-08-19	2019-09-30	No	0-1	1	1.4	2019-09-30	1	2.9	2019-11-14	WT	WT	WT	WT	WT
IT305	26	Italy	Female	64.3288	<65	Yes	2015-03-25	73.3224	≥18 months	Colon	Right (+multiple/unk)	Unknown	Triple_WT	2021-05-01	2021-07-20	Yes	≥2	1	2.66667	2021-07-20	1	4.3	2021-09-07	WT	WT	WT	WT	WT
IT306	26	Italy	Female	70	≥65	No	2018-02-01	28.4868	≥18 months	Colon	Left	MMRp	Triple_WT	2020-06-16	2020-09-22	No	0-1	1	3.26667	2020-09-22	1	4.96667	2020-11-12	WT	WT	WT	WT	WT
IT307	26	Italy	Male	68	≥65	Yes	2017-12-05	38.6513	≥18 months	Rectum	Left	MMRp	Triple_WT	2021-02-22	2021-05-28	No	0-1	1	3.06667	2021-05-25	1	5.4	2021-08-03	WT	WT	WT	WT	WT
IT308	26	Italy	Female	57	<65	Yes	2012-12-01	69.8684	≥18 months	Rectum	Left	MMRp	Triple_WT	2018-09-25	2018-12-01	No	≥2	1	2.23333	2018-12-01	1	4.63333	2019-02-11	WT	WT	WT	WT	WT
IT309	26	Italy	Female	50	<65	Yes	2018-08-01	33.9145	≥18 months	Colon	Right (+multiple/unk)	MMRp	Triple_WT	2021-05-28	2021-07-02	No	0-1	1	1.16667	2021-07-02	1	3.56667	2021-09-12	WT	WT	WT	WT	WT
IT310	26	Italy	Female	54	<65	Yes	2014-09-18	45.7237	≥18 months	Colon	Left	Unknown	Triple_WT	2018-07-09	2018-12-11	Yes	0-1	1	5.16667	2018-12-11	1	8.06667	2019-03-08	WT	WT	WT	WT	WT
IT311	26	Italy	Female	44	<65	Yes	2016-11-28	22.5987	≥18 months	Colon	Left	MMRp	Triple_WT	2018-10-16	2019-01-14	No	0-1	1	3	2019-01-14	1	6.26667	2019-04-22	WT	WT	WT	WT	WT
IT312	26	Italy	Male	62	<65	No	2016-09-01	27.8947	≥18 months	Colon	Left	MMRp	Triple_WT	2018-12-28	2019-01-23	Yes	≥2	1	0.866667	2019-01-23	1	4.16667	2019-05-02	WT	WT	WT	WT	WT
IT313	26	Italy	Male	64	<65	Yes	2017-07-01	30.4605	≥18 months	Colon	Right (+multiple/unk)	MMRp	Triple_WT	2020-01-13	2020-07-16	No	0-1	1	6.16667	2020-07-16	1	9.56667	2020-10-26	WT	WT	WT	WT	WT
IT314	26	Italy	Male	71	≥65	Yes	2015-03-01	52.8289	≥18 months	Colon	Left	Unknown	Triple_WT	2019-07-24	2019-11-11	Yes	0-1	1	3.66667	2019-11-11	1	7.66667	2020-03-10	WT	WT	WT	WT	WT
IT315	26	Italy	Male	69	≥65	Yes	2015-05-26	36.1184	≥18 months	Colon	Left	Unknown	Triple_WT	2018-05-28	2018-09-17	No	≥2	1	3.73333	2018-09-17	1	7.8	2019-01-17	WT	WT	WT	WT	WT
IT316	26	Italy	Female	63	<65	Yes	2012-02-01	74.1447	≥18 months	Colon	Left	Unknown	Triple_WT	2018-04-04	2018-07-12	No	0-1	1	3.3	2018-07-12	1	7.66667	2018-11-20	WT	WT	WT	WT	WT
IT317	26	Italy	Male	73.6603	≥65		nan			Colon	Left	MMRp	Triple_WT	2018-05-01	2018-10-01	Yes	0-1	1	5.1	2018-10-01	1	9.6	2019-02-13	WT	WT	WT	WT	WT
IT318	26	Italy	Male	66	≥65	Yes	2016-06-28	20.4934	≥18 months	Colon	Left	Unknown	Triple_WT	2018-03-13	2018-06-09	No	0-1	1	2.93333	2018-06-09	1	10.1667	2019-01-12	WT	WT	WT	WT	WT
IT319	26	Italy	Female	77	≥65	No	2013-11-01	57.9605	≥18 months	Colon	Left	Unknown	Triple_WT	2018-08-29	2018-12-27	No	0-1	1	4	2018-12-27	1	12.7	2019-09-14	WT	WT	WT	WT	WT
IT320	26	Italy	Female	67	≥65	Yes	2015-12-24	27.1053	≥18 months	Colon	Right (+multiple/unk)	Unknown	Triple_WT	2018-03-27	2018-08-03	No	0-1	1	4.3	2018-08-03	1	16.0333	2019-07-21	WT	WT	WT	WT	WT
IT321	26	Italy	Male	50	<65	Yes	2015-06-01	35.7566	≥18 months	Colon	Right (+multiple/unk)	MMRp	Triple_WT	2018-05-23	2018-09-20	No	0-1	1	4	2018-09-20	1	17.6	2019-11-02	WT	WT	WT	WT	WT
IT322	26	Italy	Male	68	≥65	Yes	2015-10-05	61.7105	≥18 months	Rectum	Left	MMRp	Triple_WT	2020-11-23	2021-02-25	No	0-1	1	3.13333	2021-02-25	0	3.13333	2021-02-25	WT	WT	WT	WT	WT
IT323	26	Italy	Male	53	<65	Yes	2019-05-27	12.9934	<18 months	Colon	Left	MMRp	Triple_WT	2020-06-25	2020-11-19	Yes	0-1	1	4.9	2020-11-19	1	8.53333	2021-03-08	WT	WT	WT	WT	WT
IT324	26	Italy	Female	51	<65	Yes	2015-11-26	52.7632	≥18 months	Rectum	Left	MMRp	Triple_WT	2020-04-17	2021-04-23	No	0-1	1	12.3667	2021-04-23	0	12.7333	2021-05-04	WT	WT	WT	WT	WT
IT325	26	Italy	Female	70	≥65	Yes	2019-12-10	12.8618	<18 months	Colon	Right (+multiple/unk)	MMRp	NRAS	2021-01-04	2021-04-06	Yes	0-1	1	3.06667	2021-04-06	0	4.33333	2021-05-14	WT	WT	WT	MUT	WT
IT326	26	Italy	Female	60	<65	Yes	2016-09-06	22.8947	≥18 months	Colon	Left	Unknown	Triple_WT	2018-08-03	2018-12-17	No	≥2	1	4.53333	2018-12-17	0	5.93333	2019-01-28	WT	WT	WT	WT	WT
IT327	26	Italy	Female	49	<65	Yes	2020-01-09	8.55263	<18 months	Colon	Left	MMRp	Triple_WT	2020-09-25	2021-01-04	Yes	0-1	1	3.36667	2021-01-04	0	5.1	2021-02-25	WT	WT	WT	WT	WT
IT328	26	Italy	Male	55	<65	Yes	2017-07-20	9.86842	<18 months	Rectum	Left	MMRp	Triple_WT	2018-05-16	2018-09-05	No	0-1	1	3.73333	2018-09-05	1	6.46667	2018-11-26	WT	WT	WT	WT	WT
IT329	26	Italy	Male	52.4301	<65	Yes	2016-12-01	53.9145	≥18 months	Colon	Right (+multiple/unk)	MMRp	Triple_WT	2021-05-28	2021-09-06	Yes	0-1	1	3.26667	2021-09-03	0	7.1	2021-12-27	WT	WT	WT	WT	WT
IT330	26	Italy	Female	66.2082	≥65	Yes	2016-08-05	58.6513	≥18 months	Colon	Right (+multiple/unk)	MMRp	Triple_WT	2021-06-23	2021-09-06	No	0-1	1	3.33333	2021-10-01	0	7.43333	2022-02-01	WT	WT	WT	WT	WT
IT331	26	Italy	Male	55	<65	Yes	2017-05-29	26.0855	≥18 months	Rectum	Left	MMRp	NRAS	2019-07-31	2019-11-04	No	0-1	1	3.2	2019-11-04	1	7.83333	2020-03-22	WT	WT	WT	MUT	WT
IT332	26	Italy	Male	51	<65	No	2018-01-02	27.4342	≥18 months	Rectum	Left	MMRp	Triple_WT	2020-04-15	2020-07-06	No	0-1	1	2.73333	2020-07-06	1	7.43333	2020-11-24	WT	WT	WT	WT	WT
IT333	26	Italy	Female	67	≥65	Yes	2015-09-15	38.6513	≥18 months	Colon	Right (+multiple/unk)	Unknown	Triple_WT	2018-12-03	2019-02-22	No	0-1	1	2.7	2019-02-22	1	7.73333	2019-07-23	WT	WT	WT	WT	WT
IT334	26	Italy	Female	64	<65	Yes	2015-11-01	56.2829	≥18 months	Colon	Left	MMRp	Triple_WT	2020-07-08	2020-09-18	Yes	0-1	1	2.4	2020-09-18	1	7.83333	2021-02-28	WT	WT	WT	WT	WT
IT335	26	Italy	Male	73	≥65	Yes	2018-04-01	13.0592	<18 months	Colon	Right (+multiple/unk)	MMRp	Triple_WT	2019-05-03	2019-10-30	No	0-1	1	6	2019-10-30	0	12.3333	2020-05-07	WT	WT	WT	WT	WT
IT336	26	Italy	Female	50	<65	Yes	2010-02-01	101.118	≥18 months	Colon	Left	Unknown	Triple_WT	2018-07-03	2018-11-16	Yes	0-1	1	4.53333	2018-11-16	0	11.4333	2019-06-11	WT	WT	WT	WT	WT
IT338	26	Italy	Female	61	<65	Yes	2013-05-16	64.2434	≥18 months	Rectum	Left	Unknown	Triple_WT	2018-09-20	2019-01-22	No	0-1	1	4.13333	2019-01-22	1	11.1667	2019-08-21	WT	WT	WT	WT	WT
IT339	26	Italy	Male	77	≥65	Yes	2016-06-29	26.7763	≥18 months	Rectum	Left	Unknown	Triple_WT	2018-09-21	2019-02-01	No	0-1	1	4.43333	2019-02-01	1	11.5	2019-09-01	WT	WT	WT	WT	WT
IT340	26	Italy	Male	70	≥65	Yes	2018-12-20	13.5197	<18 months	Colon	Left	MMRp	Triple_WT	2020-02-04	2020-09-21	No	0-1	1	7.66667	2020-09-21	0	14.9667	2021-04-28	WT	WT	WT	WT	WT
IT341	26	Italy	Male	77	≥65	Yes	2014-05-06	46.7105	≥18 months	Rectum	Left	Unknown	Triple_WT	2018-03-26	2018-10-10	No	≥2	1	6.6	2018-10-10	1	14.1667	2019-05-25	WT	WT	WT	WT	WT
IT342	26	Italy	Male	57	<65	Yes	2017-08-31	29.9013	≥18 months	Colon	Left	MMRp	Triple_WT	2020-02-26	2020-09-02	No	0-1	1	6.3	2020-09-02	0	14.3	2021-04-30	WT	WT	WT	WT	WT
IT343	26	Italy	Female	62	<65	Yes	2018-03-08	16.8092	<18 months	Rectum	Left	MMRp	BRAF	2019-08-01	2019-11-07	Yes	≥2	1	3.26667	2019-11-07	1	13.1333	2020-08-29	WT	WT	WT	WT	MUT
IT344	26	Italy	Male	61	<65	Yes	2018-06-25	18.1908	≥18 months	Colon	Right (+multiple/unk)	MMRp	Triple_WT	2019-12-30	2020-07-24	Yes	0-1	1	5.9	2020-06-24	1	16	2021-04-23	WT	WT	WT	WT	WT
IT345	26	Italy	Male	65	≥65	No	2017-01-10	14.3092	<18 months	Colon	Right (+multiple/unk)	MMRp	NRAS	2018-03-21	2018-07-26	No	0-1	1	4.23333	2018-07-26	1	14.4667	2019-05-29	WT	WT	WT	MUT	WT
IT346	26	Italy	Male	68	≥65	Yes	2015-08-06	47.8289	≥18 months	Colon	Left	MMRp	Triple_WT	2019-07-30	2020-03-01	No	0-1	1	9.16667	2020-04-30	0	21.2667	2021-04-28	WT	WT	WT	WT	WT
IT347	26	Italy	Male	71	≥65	Yes	2012-07-24	84.9671	≥18 months	Rectum	Left	MMRp	Triple_WT	2019-08-20	2019-12-15	No	0-1	1	4.93333	2020-01-15	0	17.2667	2021-01-19	WT	WT	WT	WT	WT
IT348	26	Italy	Male	86	≥65	Yes	2018-03-02	16.9079	<18 months	Colon	Left	Unknown	Triple_WT	2019-07-29	2019-10-21	Yes	0-1	1	2.8	2019-10-21	1	15.9667	2020-11-19	WT	WT	WT	WT	WT
IT349	26	Italy	Male	71.0493	≥65	No	nan			Colon	Left	MMRp	Triple_WT	2019-01-18	2019-05-20	No	0-1	1	4.06667	2019-05-20	0	17.3667	2020-06-22	WT	WT	WT	WT	WT
IT350	26	Italy	Male	50	<65	Yes	2014-11-07	40	≥18 months	Rectum	Left	MMRp	Triple_WT	2018-03-07	2018-10-15	Yes	0-1	1	7.4	2018-10-15	0	21	2019-11-27	WT	WT	WT	WT	WT
IT351	26	Italy	Female	60	<65	Yes	2018-10-25	7.96053	<18 months	Colon	Left	MMRp	Triple_WT	2019-06-24	2019-08-29	No	0-1	1	2.2	2019-08-29	1	16.4333	2020-10-29	WT	WT	WT	WT	WT
IT352	26	Italy	Female	65	≥65	Yes	2016-02-01	28.6513	≥18 months	Colon	Left	MMRp	Triple_WT	2018-06-21	2019-05-09	Yes	0-1	1	10.7333	2019-05-09	1	26.3	2020-08-18	WT	WT	WT	WT	WT
IT353	26	Italy	Female	47	<65	Yes	2015-01-10	38.1908	≥18 months	Rectum	Left	MMRp	Triple_WT	2018-03-16	2018-07-06	No	0-1	1	3.73333	2018-07-06	1	12.1667	2019-03-16	WT	WT	WT	WT	WT
IT354	26	Italy	Male	66.3041	≥65	Yes	2016-04-01	66.9079	≥18 months	Colon	Left	MMRp	Triple_WT	2021-10-26	Ongoing	No	0-1	0	3.83333	2022-02-18	0	3.83333	2022-02-18	WT	WT	WT	WT	WT
IT355	26	Italy	Female	70	≥65	Yes	2018-05-01	41.7763	≥18 months	Colon	Left	MMRp	NRAS	2021-10-22	Ongoing	No	0-1	0	3.96667	2022-02-18	0	3.96667	2022-02-18	WT	WT	WT	MUT	WT
IT356	26	Italy	Female	51.1589	<65	Yes	2020-02-12	19.0461	≥18 months	Colon	Left	MMRp	Triple_WT	2021-09-13	Ongoing	Yes	0-1	0	5.26667	2022-02-18	0	5.26667	2022-02-18	WT	WT	WT	WT	WT
IT357	26	Italy	Male	69	≥65	No	2017-01-11	44.4079	≥18 months	Colon	Right (+multiple/unk)	MMRp	Triple_WT	2020-09-22	Ongoing	No	0-1	0	7.96667	2021-05-19	0	7.96667	2021-05-19	WT	WT	WT	WT	WT
IT358	26	Italy	Female	70.3205	≥65	Yes	2020-05-15	18.6513	≥18 months	Colon	Right (+multiple/unk)	MMRp	Triple_WT	2021-12-03	Ongoing	Yes	0-1	0	2.1	2022-02-04	0	2.1	2022-02-04	WT	WT	WT	WT	WT
IT359	24	Italy	Female	51	<65	No	2018-11-01	16.5789	<18 months	Colon	Left	MMRp	KRAS_G12	2020-03-19	2020-05-18	No	0-1	1	2.1	2020-05-21	1	4.43333	2020-07-30	MUT	WT	WT	WT	WT
IT360	24	Italy	Female	80	≥65	Yes	2016-01-15	47.1711	≥18 months	Colon	Right (+multiple/unk)	MMRp	KRAS_G12	2019-12-19	2020-10-26	No	0-1	1	10.4	2020-10-26	1	15.0667	2021-03-15	MUT	WT	WT	WT	WT
IT361	24	Italy	Male	78	≥65	Yes	2016-10-15	27.7961	≥18 months	Colon	Left	Unknown	KRAS_G12	2019-02-07	2020-08-27	Yes	0-1	1	19.7333	2020-09-21	0	27.8	2021-05-21	MUT	WT	WT	WT	WT
IT362	24	Italy	Female	62	<65	Yes	2016-08-15	30.1645	≥18 months	Colon	Right (+multiple/unk)	MMRd	KRAS_G13	2019-02-18	2021-04-19	Yes	0-1	1	2.86667	2019-05-15	1	24.3333	2021-02-17	WT	MUT	WT	WT	WT
IT363	24	Italy	Female	71	≥65	Yes	2019-03-15	19.2763	≥18 months	Colon	Right (+multiple/unk)	MMRp	KRAS_other	2020-10-21	2020-12-29	Yes	0-1	1	2.86667	2021-01-15	0	6.96667	2021-05-18	WT	WT	MUT	WT	WT
IT364	24	Italy	Male	61	<65	Yes	2017-06-15	33.4211	≥18 months	Colon	Right (+multiple/unk)	MMRp	BRAF	2020-03-27	2020-06-15	Yes	≥2	1	3.26667	2020-07-03	1	4.7	2020-08-15	WT	WT	WT	WT	MUT
IT365	24	Italy	Male	64	<65	Yes	2014-09-15	43.0921	≥18 months	Colon	Right (+multiple/unk)	MMRp	Triple_WT	2018-04-17	2018-09-21	No	0-1	1	6.03333	2018-10-15	1	9.1	2019-01-15	WT	WT	WT	WT	WT
IT366	24	Italy	Female	80	≥65	Yes	2016-09-15	29.9671	≥18 months	Colon	Right (+multiple/unk)	MMRp	Triple_WT	2019-03-15	2020-09-30	Yes	0-1	1	19.5333	2020-10-21	0	26.1333	2021-05-07	WT	WT	WT	WT	WT
IT367	24	Italy	Female	76	≥65	No	2018-08-15	22.6316	≥18 months	Colon	Right (+multiple/unk)	MMRp	Triple_WT	2020-07-03	2020-10-12	Yes	0-1	1	3.46667	2020-10-15	1	10.9333	2021-05-27	WT	WT	WT	WT	WT
IT368	23	Italy	Male	60	<65	No	2017-10-06	37.6316	≥18 months	Colon	Left	MMRp	KRAS_G12	2020-11-23	2021-05-31	No	0-1	0	5.73333	2021-05-14	0	5.73333	2021-05-14	MUT	WT	WT	WT	WT
IT369	23	Italy	Male	53	<65	Yes	2018-11-21	20.4276	≥18 months	Rectum	Left	Unknown	Triple_WT	2020-08-03	2020-08-17	No	≥2	1	0.9	30/08/2020	0	1.73333	2020-09-24	WT	WT	WT	WT	WT
IT371	23	Italy	Female	69	≥65	No	2015-11-15	47.0395	≥18 months	Colon	Right (+multiple/unk)	Unknown	Triple_WT	2019-10-15	2019-11-30	Yes	≥2	1	1.73333	06/12/2019	0	2.43333	2019-12-27	WT	WT	WT	WT	WT
IT372	23	Italy	Male	72	≥65	Yes	2017-06-12	37.7961	≥18 months	Colon	Left	Unknown	Triple_WT	2020-08-04	2020-12-07	Yes	0-1	1	4.06667	04/12/2020	1	5.43333	2021-01-14	WT	WT	WT	WT	WT
IT373	23	Italy	Male	58	<65	Yes	2017-05-05	35.9211	≥18 months	Colon	Left	Unknown	NRAS	2020-05-01	2020-05-19	No	0-1	1	6.46667	11/11/2020	0	12.5667	2021-05-13	WT	WT	WT	MUT	WT
IT374	22	Italy	Male	76	≥65	Yes	2015-02-15	52.9934	≥18 months	Rectum	Left	Unknown	BRAF	2019-07-15	10/2019	No	≥2	1	3.6	2019-10-31	1	5.1	2019-12-15	WT	WT	WT	WT	MUT
IT375	20	Italy	Male	51	<65	Yes	2019-04-09	17.2697	<18 months	Rectum	Left	MMRd	KRAS_G12	2020-09-15	2021-01-10	Yes	0-1	1	3.9	2021-01-10	1	4.23333	2021-01-20	MUT	WT	WT	WT	WT
IT376	20	Italy	Male	80	≥65	Yes	2020-04-21	9.86842	<18 months	Colon	Left	MMRp	KRAS_G12	2021-02-15	2021-06-01	Yes	0-1	1	3.53333	2021-06-01	0	4.43333	2021-06-28	MUT	WT	WT	WT	WT
IT377	20	Italy	Male	73	≥65	Yes	2017-11-16	34.3421	≥18 months	Colon	Right (+multiple/unk)	MMRp	KRAS_G12	2020-09-25	2021-02-12	Yes	0-1	1	4.66667	2021-02-12	1	5.63333	2021-03-13	MUT	WT	WT	WT	WT
IT378	20	Italy	Male	87	≥65	Yes	2019-11-05	10.6908	<18 months	Colon	Right (+multiple/unk)	MMRp	KRAS_G12	2020-09-25	2021-02-14	No	0-1	1	4.73333	2021-02-14	1	6.9	2021-04-20	MUT	WT	WT	WT	WT
IT379	20	Italy	Male	66	≥65	Yes	2018-02-10	23.75	≥18 months	Colon	Right (+multiple/unk)	Unknown	KRAS_G12	2020-02-02	2020-10-10	No	0-1	1	8.36667	2020-10-10	0	10.5667	2020-12-15	MUT	WT	WT	WT	WT
IT380	20	Italy	Male	58	<65	Yes	2018-06-04	20.4276	≥18 months	Colon	Right (+multiple/unk)	Unknown	KRAS_G12	2020-02-15	2020-08-08	Yes	0-1	1	5.83333	2020-08-08	1	11.1667	2021-01-15	MUT	WT	WT	WT	WT
IT381	20	Italy	Male	47	<65	Yes	2017-07-21	23.4211	≥18 months	Colon	Left	MMRp	KRAS_G12	2019-07-03	2020-09-10	No	0-1	1	14.5	2020-09-10	1	22.7	2021-05-14	MUT	WT	WT	WT	WT
IT382	20	Italy	Male	48	<65	Yes	2018-06-18	34.1118	≥18 months	Colon	Right (+multiple/unk)	MMRp	KRAS_G12	2021-04-20	2021-06-28	Yes	0-1	0	2.3	2021-06-28	0	2.3	2021-06-28	MUT	WT	WT	WT	WT
IT383	20	Italy	Male	66	≥65	Yes	2018-12-21	13.0263	<18 months	Colon	Right (+multiple/unk)	MMRp	KRAS_G13	2020-01-21	2020-08-13	Yes	0-1	1	6.83333	2020-08-13	1	9.13333	2020-10-21	WT	MUT	WT	WT	WT
IT384	20	Italy	Female	56	<65	Yes	2017-05-15	40.9211	≥18 months	Colon	Right (+multiple/unk)	MMRp	KRAS_G13	2020-10-10	2021-05-15	Yes	0-1	1	7.23333	2021-05-15	0	8.7	2021-06-28	WT	MUT	WT	WT	WT
IT385	20	Italy	Female	55	<65	Yes	2013-09-20	84.7697	≥18 months	Colon	Left	MMRp	Triple_WT	2020-10-10	2021-06-25	No	0-1	0	8.6	2021-06-25	0	8.6	2021-06-25	WT	WT	WT	WT	WT
IT386	20	Italy	Female	71	≥65	Yes	2014-10-23	63.4539	≥18 months	Colon	Left	MMRp	Triple_WT	2020-02-03	2020-09-09	Yes	0-1	1	7.3	2020-09-09	1	8.36667	2020-10-11	WT	WT	WT	WT	WT
IT387	20	Italy	Male	81	≥65	Yes	2016-11-03	30.0658	≥18 months	Colon	Left	Unknown	Triple_WT	2019-05-06	2020-04-03	No	0-1	1	11.1	2020-04-03	1	12.5	2020-05-15	WT	WT	WT	WT	WT
IT388	20	Italy	Female	82	≥65	Yes	2018-07-13	21.9079	≥18 months	Colon	Right (+multiple/unk)	Unknown	Triple_WT	2020-05-09	2020-09-10	Yes	0-1	1	4.13333	2020-09-10	1	6.2	2020-11-11	WT	WT	WT	WT	WT
IT389	20	Italy	Male	81	≥65	Yes	2019-01-15	16.7105	<18 months	Colon	Left	MMRp	Triple_WT	2020-06-06	2020-12-07	No	0-1	1	6.13333	2020-12-07	0	8.36667	2021-02-12	WT	WT	WT	WT	WT
IT390	20	Italy	Female	63	<65	Yes	2016-04-11	38.8816	≥18 months	Colon	Right (+multiple/unk)	Unknown	Triple_WT	2019-07-07	2020-01-12	No	0-1	1	6.3	2020-01-12	1	9.63333	2020-04-21	WT	WT	WT	WT	WT
IT391	20	Italy	Male	81	≥65	Yes	2019-02-15	19.5066	≥18 months	Colon	Right (+multiple/unk)	MMRp	NRAS	2020-09-30	2021-01-20	No	0-1	1	3.73333	2021-01-20	1	7.4	2021-05-10	WT	WT	WT	MUT	WT
IT392	20	Italy	Male	81	≥65	Yes	2019-02-15	19.5066	≥18 months	Colon	Right (+multiple/unk)	MMRp	NRAS	2020-09-30	2021-01-20	No	0-1	1	3.73333	2021-01-20	1	7.4	2021-05-10	WT	WT	WT	MUT	WT
IT393	20	Italy	Male	64	<65	Yes	2018-04-04	29.5395	≥18 months	Rectum	Left	MMRp	BRAF	2020-09-18	2020-12-20	Yes	0-1	1	3.1	2020-12-20	0	9.43333	2021-06-28	WT	WT	WT	WT	MUT
IT394	20	Italy	Female	71	≥65	Yes	2018-07-18	27.4013	≥18 months	Colon	Left	MMRd	Triple_WT	2020-10-28	2021-05-15	No	0-1	1	6.63333	2021-05-15	0	8.1	2021-06-28	WT	WT	WT	WT	WT
IT395	20	Italy	Female	71	≥65	Yes	2018-07-18	27.4013	≥18 months	Colon	Left	MMRd	Triple_WT	2020-10-28	2021-05-15	No	0-1	1	6.63333	2021-05-15	0	8.1	2021-06-28	WT	WT	WT	WT	WT
IT396	18	Italy	Male	81	≥65	Yes	2018-05-17	18.7829	≥18 months	Colon	Left	MMRp	KRAS_G12	2019-12-09	2020-05-04	No	0-1	0	15.8667	2021-03-29	0	15.8667	2021-03-29	MUT	WT	WT	WT	WT
IT397	18	Italy	Male	47	<65	No	2020-09-05	7.20395	<18 months	Colon	Right (+multiple/unk)	MMRp	KRAS_G12	2021-04-12	2021-05-07	No	0-1	1	1.26667	2021-05-20	0	1.26667	2021-05-20	MUT	WT	WT	WT	WT
IT398	18	Italy	Female	75.663	≥65	Yes	2014-06-24	46.7434	≥18 months	Rectum	Left	Unknown	KRAS_G12	2018-05-15	2018-08-26	No	≥2	1	8.76667	2019-02-02	1	8.76667	2019-02-02	MUT	WT	WT	WT	WT
IT399	18	Italy	Female	64.2301	<65	No	2016-10-20	20.3947	≥18 months	Colon	Left	Unknown	KRAS_G12	2018-07-02	2018-08-01	Yes	≥2	1	1	2018-08-01	1	1	2018-08-01	MUT	WT	WT	WT	WT
IT400	18	Italy	Male	57	<65	Yes	2013-02-26	40.9868	≥18 months	Rectum	Left	MMRp	KRAS_G12	2016-07-26	2016-10-03	Yes	0-1	1	2.2	2016-09-30	1	4.06667	2016-11-25	MUT	WT	WT	WT	WT
IT401	18	Italy	Male	73	≥65	Yes	2014-03-15	28.3224	≥18 months	Colon	Left	MMRp	KRAS_G12	2016-07-23	2016-09-30	No	0-1	1	2.7	2016-10-12	1	5.16667	2016-12-25	MUT	WT	WT	WT	WT
IT402	18	Italy	Female	58	<65	Yes	2016-07-22	19.4737	≥18 months	Colon	Left	MMRp	KRAS_G12	2018-03-06	nan	No	0-1	1	6.1	2018-09-05	1	6.1	2018-09-05	MUT	WT	WT	WT	WT
IT403	18	Italy	Female	53	<65	Yes	2018-07-12	18.4211	≥18 months	Colon	Left	MMRp	KRAS_G12	2020-01-23	2020-03-18	Yes	0-1	1	1.8	2020-03-17	0	16.1333	2021-05-21	MUT	WT	WT	WT	WT
IT404	18	Italy	Male	62	<65	Yes	2018-03-22	23.3882	≥18 months	Rectum	Left	MMRp	KRAS_G12	2020-03-02	2020-07-28	No	0-1	1	16.8667	2021-07-21	1	24.5667	2022-03-09	MUT	WT	WT	WT	WT
IT405	18	Italy	Male	55	<65	Yes	2019-10-14	12.8947	<18 months	Colon	Right (+multiple/unk)	MMRp	KRAS_G12	2020-11-09	2021-02-09	Yes	0-1	1	2.9	2021-02-04	0	6.3	2021-05-17	MUT	WT	WT	WT	WT
IT406	18	Italy	Male	71.8384	≥65	Yes	2018-12-12	18.6513	≥18 months	Colon	Right (+multiple/unk)	MMRp	KRAS_G12	2020-07-01	2020-10-24	No	0-1	1	3.83333	2020-10-24	1	7.43333	2021-02-09	MUT	WT	WT	WT	WT
IT407	18	Italy	Male	57	<65	Yes	2017-01-10	42.3355	≥18 months	Colon	Left	MMRp	KRAS_G12	2020-07-20	2020-11-12	Yes	0-1	1	3.83333	2020-11-12	1	7.7	2021-03-08	MUT	WT	WT	WT	WT
IT408	18	Italy	Female	68	≥65	Yes	2016-12-27	44.9671	≥18 months	Colon	Right (+multiple/unk)	MMRp	KRAS_G12	2020-09-24	2021-02-15	Yes	0-1	1	4.4	2021-02-03	0	9.1	2021-06-24	MUT	WT	WT	WT	WT
IT409	18	Italy	Female	72.1425	≥65	No	2018-03-02	23.2237	≥18 months	Colon	Right (+multiple/unk)	MMRp	KRAS_G12	2020-02-06	2020-05-30	No	≥2	1	3.66667	2020-05-26	1	9.56667	2020-11-19	MUT	WT	WT	WT	WT
IT410	18	Italy	Male	54	<65	Yes	2012-07-01	95.3947	≥18 months	Rectum	Left	MMRp	KRAS_G12	2020-06-09	2020-11-02	No	0-1	1	4.73333	2020-10-29	0	12.1333	2021-06-08	MUT	WT	WT	WT	WT
IT411	18	Italy	Male	53	<65	Yes	2019-02-27	13.2566	<18 months	Colon	Right (+multiple/unk)	MMRp	KRAS_G12	2020-04-05	2021-06-25	Yes	0-1	1	14.8667	2021-06-25	0	22.5	2022-02-09	MUT	WT	WT	WT	WT
IT412	18	Italy	Female	35	<65	No	2019-08-05	8.35526	<18 months	Colon	Right (+multiple/unk)	MMRp	KRAS_G12	2020-04-15	2020-07-28	Yes	0-1	1	3.46667	2020-07-28	1	11.7333	2021-04-02	MUT	WT	WT	WT	WT
IT413	18	Italy	Female	72.7342	≥65	Yes	2017-01-03	44.7368	≥18 months	Colon	Right (+multiple/unk)	Unknown	KRAS_G12	2020-09-24	2021-02-03	Yes	0-1	1	4.4	2021-02-03	1	14.7	2021-12-09	MUT	WT	WT	WT	WT
IT414	18	Italy	Male	67.811	≥65	No	2018-08-10	15.2303	<18 months	Colon	Right (+multiple/unk)	MMRp	KRAS_G12	2019-11-16	2019-12-10	No	0-1	1	0.8	2019-12-10	1	0.8	2019-12-10	MUT	WT	WT	WT	WT
IT415	18	Italy	Male	55	<65	Yes	2017-01-09	51.1184	≥18 months	Colon	Left	MMRd	KRAS_G12	2021-04-12	Ongoing	Yes	0-1	0	1	2021-05-12	0	2.46667	2021-06-25	MUT	WT	WT	WT	WT
IT416	18	Italy	Female	46	<65	Yes	2019-05-13	19.0132	≥18 months	Colon	Right (+multiple/unk)	MMRp	KRAS_G13	2020-12-11	2021-02-03	Yes	0-1	1	1.8	2021-02-03	1	2.4	2021-02-21	WT	MUT	WT	WT	WT
IT417	18	Italy	Female	77	≥65	Yes	2019-07-03	8.71711	<18 months	Rectum	Left	MMRp	KRAS_G13	2020-03-24	2021-03-15	No	0-1	1	11.8667	2021-03-15	0	14.2333	2021-05-25	WT	MUT	WT	WT	WT
IT418	18	Italy	Female	78.7096	≥65	Yes	2019-07-24	8.02632	<18 months	Rectum	Left	MMRp	KRAS_G13	2020-03-24	2021-03-15	No	0-1	1	11.8667	2021-03-15	0	22.7	2022-02-03	WT	MUT	WT	WT	WT
IT419	18	Italy	Male	47	<65	Yes	2015-06-15	71.6776	≥18 months	Colon	Right (+multiple/unk)	MMRp	KRAS_G13	2021-06-02	Ongoing	Yes	0-1	0	0.2	2021-06-08	0	0.2	2021-06-08	WT	MUT	WT	WT	WT
IT420	18	Italy	Female	68	≥65	No	2020-02-21	9.67105	<18 months	Rectum	Left	MMRp	KRAS_other	2020-12-11	2021-01-13	No	0-1	0	1.1	2021-01-13	0	1.1	2021-01-13	WT	WT	MUT	WT	WT
IT421	18	Italy	Female	61	<65	Yes	2019-02-26	20.1316	≥18 months	Colon	Left	MMRp	KRAS_other	2020-10-30	2020-02-19	No	0-1	1	3.73333	2021-02-19	0	3.83333	2021-02-22	WT	WT	MUT	WT	WT
IT422	18	Italy	Male	68	≥65	Yes	2017-05-26	22.4671	≥18 months	Rectum	Left	MMRp	KRAS_other	2019-04-09	2020-02-19	No	0-1	1	10.5333	2020-02-19	1	16.7667	2020-08-24	WT	WT	MUT	WT	WT
IT423	18	Italy	Male	69	≥65	No	2018-02-03	21.5132	≥18 months	Rectum	Left	MMRp	KRAS_other	2019-11-19	2020-09-15	No	0-1	0	17.4667	2021-04-26	0	17.4667	2021-04-26	WT	WT	MUT	WT	WT
IT424	18	Italy	Male	69	≥65	Yes	2014-06-09	44.9013	≥18 months	Colon	Right (+multiple/unk)	MMRp	KRAS_other	2018-03-05	2018-10-11	No	0-1	1	8.26667	2018-11-08	1	12.2667	2019-03-08	WT	WT	MUT	WT	WT
IT425	18	Italy	Male	67	≥65	No	2015-03-24	16.6447	<18 months	Colon	Left	MMRp	NRAS	2016-08-11	2016-09-03	Yes	≥2	1	0.9	2016-09-07	0	0.9	2016-09-07	WT	WT	WT	MUT	WT
IT426	18	Italy	Male	78	≥65	Yes	2018-08-23	28.7171	≥18 months	Rectum	Left	MMRp	BRAF	2021-01-12	2021-02-08	No	≥2	1	4.4	2021-05-24	0	4.4	2021-05-24	WT	WT	WT	WT	MUT
IT427	18	Italy	Female	73.0274	≥65	Yes	2019-06-17	8.15789	<18 months	Rectum	Left	MMRp	Triple_WT	2020-02-20	2020-04-15	Yes	≥2	1	6.56667	2020-09-04	1	6.56667	2020-09-04	WT	WT	WT	WT	WT
IT428	18	Italy	Male	71.9288	≥65	No	2015-11-19	28.0592	≥18 months	Colon	Left	MMRp	Triple_WT	2018-03-21	2018-07-27	Yes	0-1	1	4.2	2018-07-25	1	6.03333	2018-09-18	WT	WT	WT	WT	WT
IT429	18	Italy	Female	58	<65	No	2018-12-27	18.3224	≥18 months	Colon	Left	MMRp	Triple_WT	2020-07-06	2020-11-13	No	0-1	1	4.33333	2020-11-13	1	8.06667	2021-03-05	WT	WT	WT	WT	WT
IT430	18	Italy	Male	70	≥65	No	2017-11-09	22.3355	≥18 months	Colon	Left	MMRp	BRAF	2019-09-19	2019-02-16	No	0-1	1	5	2020-02-16	1	10.2667	2020-07-23	WT	WT	WT	WT	MUT
IT431	18	Italy	Male	53	<65	No	2019-07-31	8.94737	<18 months	Colon	Left	MMRp	NRAS	2020-04-28	2020-10-05	Yes	0-1	1	5.33333	2020-10-05	0	5.33333	2020-10-05	WT	WT	WT	MUT	WT
IT432	18	Italy	Male	68	≥65	Yes	2016-10-15	61.1184	≥18 months	Colon	Left	Unknown	Triple_WT	2021-11-16	Ongoing	No	0-1	1	3.26667	2022-02-22	0	3.26667	2022-02-22	WT	WT	WT	WT	WT
IT433	18	Italy	Male	44	<65	Yes	2017-03-12	42.7632	≥18 months	Colon	Left	MMRp	Triple_WT	2020-10-02	2021-01-07	Yes	0-1	1	4.76667	2021-02-22	0	5.1	2021-03-04	WT	WT	WT	WT	WT
IT434	18	Italy	Male	71.5616	≥65	Yes	2012-10-11	76.5789	≥18 months	Colon	Left	MMRp	Triple_WT	2019-02-25	2019-07-22	No	0-1	1	2.86667	2019-05-22	1	6.43333	2019-09-06	WT	WT	WT	WT	WT
IT435	18	Italy	Female	55	<65	Yes	nan			Rectum	Left	MMRp	NRAS	2021-02-03	nan		0-1	1	4.4	2021-06-15	0	4.4	2021-06-15	WT	WT	WT	MUT	WT
IT436	18	Italy	Female	37	<65	Yes	2015-11-11	58.6513	≥18 months	Colon	Left	MMRp	Triple_WT	2020-09-28	2021-06-07	No	0-1	1	8.23333	2021-06-02	0	8.4	2021-06-07	WT	WT	WT	WT	WT
IT437	18	Italy	Female	71.263	≥65	No	2018-02-07	32.4342	≥18 months	Rectum	Left	MMRp	Triple_WT	2020-10-20	2021-03-24	No	0-1	1	5.16667	2021-03-24	1	7.56667	2021-06-04	WT	WT	WT	WT	WT
IT438	18	Italy	Male	64	<65	Yes	2016-02-01	58.0592	≥18 months	Rectum	Left	MMRp	Triple_WT	2020-12-01	2021-02-01	No	0-1	1	2.16667	2021-02-04	1	4.6	2021-04-18	WT	WT	WT	WT	WT
IT439	18	Italy	Female	73.8959	≥65	No	2018-04-27	20.4605	≥18 months	Rectum	Left	MMRp	Triple_WT	2020-01-09	2020-03-31	No	0-1	1	2.73333	2020-03-31	1	5.46667	2020-06-21	WT	WT	WT	WT	WT
IT440	18	Italy	Male	70	≥65	No	2017-11-09	22.3355	≥18 months	Colon	Left	MMRp	BRAF	2019-09-19	2019-12-31	No	0-1	1	3.43333	2019-12-31	1	10.2667	2020-07-23	WT	WT	WT	WT	MUT
IT441	18	Italy	Male	76	≥65	No	2017-10-21	24.2434	≥18 months	Rectum	Left	MMRp	Triple_WT	2019-10-28	2020-02-12	Yes	0-1	1	3.56667	2020-02-12	1	12.5	2020-11-06	WT	WT	WT	WT	WT
IT442	18	Italy	Male	60	<65	Yes	2018-10-11	14.1776	<18 months	Colon	Right (+multiple/unk)	MMRp	NRAS	2019-12-16	2020-02-07	No	0-1	1	1.43333	2020-01-28	1	12.3	2020-12-19	WT	WT	WT	MUT	WT
IT443	18	Italy	Male	73.3562	≥65	Yes	2015-06-23	40.5263	≥18 months	Colon	Left	MMRp	Triple_WT	2018-11-06	2019-02-07	No	0-1	1	5.13333	2019-04-09	1	17.6667	2020-04-19	WT	WT	WT	WT	WT
IT445	18	Italy	Female	60	<65	No	2014-04-08	61.6776	≥18 months	Colon	Left	MMRp	Triple_WT	2019-05-27	2020-05-04	No	0-1	1	10.5667	2020-04-08	0	25.2667	2021-06-23	WT	WT	WT	WT	WT
IT446	18	Italy	Male	64	<65	Yes	2008-10-15	118.75	≥18 months	Colon	Left	MMRp	Triple_WT	2018-09-03	2019-02-16	No	0-1	1	5.53333	2019-02-16	1	24.9	2020-09-19	WT	WT	WT	WT	WT
IT447	18	Italy	Female	70.8411	≥65	Yes	2016-03-25	27.2697	≥18 months	Colon	Right (+multiple/unk)	Unknown	Triple_WT	2018-07-02	2018-09-20	Yes	0-1	1	15.2	2019-10-01	1	15.2	2019-10-01	WT	WT	WT	WT	WT
IT448	18	Italy	Male	70	≥65	Yes	2016-02-15	27.0395	≥18 months	Rectum	Left	MMRp	Triple_WT	2018-05-17	2018-06-14	Yes	≥2	1	1.3	2018-06-25	1	1.3	2018-06-25	WT	WT	WT	WT	WT
IT449	18	Italy	Female	55	<65	Yes	2018-08-30	32.6316	≥18 months	Colon	Right (+multiple/unk)	MMRd	Triple_WT	2021-05-18	Ongoing	No	0-1	1	1.13333	2021-06-21	0	1.13333	2021-06-21	WT	WT	WT	WT	WT
IT450	17	Italy	Male	57	<65	Yes	2020-02-01	15.7237	<18 months	Rectum	Left	MMRp	KRAS_G12	2021-05-24	2021-06-04	Yes	≥2	1	0.933333	2021-06-21	1	0.933333	2021-06-21	MUT	WT	WT	WT	WT
IT451	17	Italy	Male	48	<65	No	2020-04-01	10.9868	<18 months	Rectum	Left	MMRp	KRAS_G12	2021-03-01	2021-06-01	Yes	0-1	1	3.06667	2021-06-01	1	4.4	2021-07-11	MUT	WT	WT	WT	WT
IT452	17	Italy	Female	68	≥65	No	2020-02-01	15.2632	<18 months	Colon	Right (+multiple/unk)	Unknown	KRAS_G12	2021-05-10	2021-08-11	No	≥2	1	3.76667	2021-08-31	1	8.86667	2022-01-31	MUT	WT	WT	WT	WT
IT453	17	Italy	Male	57	<65	Yes	2020-01-01	17.8947	<18 months	Rectum	Left	MMRd	KRAS_G12	2021-06-28	2021-11-05	Yes	0-1	1	4.83333	2021-11-20	0	8.2	2022-03-01	MUT	WT	WT	WT	WT
IT454	17	Italy	Female	64	<65	Yes	2018-09-01	33.8158	≥18 months	Colon	Right (+multiple/unk)	MMRp	KRAS_G12	2021-06-25	2022-01-10	No	0-1	1	6.66667	2022-01-11	0	8.1	2022-02-23	MUT	WT	WT	WT	WT
IT456	17	Italy	Female	64	<65	Yes	2018-10-01	30.625	≥18 months	Colon	Right (+multiple/unk)	Unknown	KRAS_other	2021-04-19	2021-07-30	No	0-1	1	3.76667	2021-08-10	0	3.76667	2021-08-10	WT	WT	MUT	WT	WT
IT457	17	Italy	Female	71	≥65	Yes	2018-07-01	34.3421	≥18 months	Colon	Left	MMRp	Triple_WT	2021-05-10	2021-08-11	No	0-1	1	3.86667	2021-09-03	0	9.63333	2022-02-23	WT	WT	WT	WT	WT
IT458	17	Italy	Male	73	≥65	Yes	2019-03-01	11.0855	<18 months	Colon	Right (+multiple/unk)	MMRp	BRAF	2020-02-01	2021-01-20	Yes	0-1	1	12.1	2021-01-29	1	19.3	2021-09-02	WT	WT	WT	WT	MUT
IT460	16	Italy	Male	82	≥65	Yes	2018-06-01	33.4868	≥18 months	Colon	Right (+multiple/unk)	MMRp	KRAS_G12	2021-03-15	2021-06-18	Yes	0-1	1	3.16667	2021-06-18	1	3.6	2021-07-01	MUT	WT	WT	WT	WT
IT461	16	Italy	Male	55	<65	No	2017-07-01	47.0395	≥18 months	Rectum	Left	MMRp	NRAS	2021-05-31	2021-12-24	No	0-1	1	6.9	2021-12-24	0	7.23333	2022-01-03	WT	WT	WT	MUT	WT
IT462	16	Italy	Male	47	<65	Yes	2017-04-01	48.3224	≥18 months	Colon	Left	MMRp	NRAS	2021-04-09	2021-07-07	Yes	≥2	1	2.76667	2021-07-01	1	3.8	2021-08-01	WT	WT	WT	MUT	WT
IT463	16	Italy	Female	71	≥65	Yes	2013-12-01	87.8289	≥18 months	Colon	Left	MMRp	Triple_WT	2021-03-24	2021-10-25	No	0-1	1	7.16667	2021-10-25	0	11.0333	2022-02-18	WT	WT	WT	WT	WT
IT464	16	Italy	Male	77	≥65	Yes	2016-01-01	63.0592	≥18 months	Rectum	Left	Unknown	Triple_WT	2021-04-01	2021-06-30	No	0-1	1	3	2021-06-30	0	10.5333	2022-02-11	WT	WT	WT	WT	WT
IT465	16	Italy	Female	62	<65	Yes	2015-07-01	40.5921	≥18 months	Colon	Right (+multiple/unk)	MMRp	KRAS_G12	2018-11-16	2019-02-11	No	0-1	1	2.56667	2019-02-01	0	2.9	2019-02-11	MUT	WT	WT	WT	WT
IT466	16	Italy	Male	72	≥65	Yes	2017-09-01	12.9934	<18 months	Colon	Left	MMRp	KRAS_G12	2018-10-01	2018-12-01	Yes	0-1	1	2.03333	2018-12-01	1	3.06667	2019-01-01	MUT	WT	WT	WT	WT
IT467	16	Italy	Female	65	≥65	Yes	2017-11-15	16.2829	<18 months	Colon	Right (+multiple/unk)	MMRp	KRAS_G12	2019-03-25	2019-04-29	No	0-1	1	0.7	2019-04-15	1	3.26667	07/2019	MUT	WT	WT	WT	WT
IT468	16	Italy	Male	71	≥65	Yes	2015-04-01	44.4408	≥18 months	Rectum	Left	Unknown	KRAS_G12	2018-12-12	2019-03-10	No	0-1	1	2.63333	2019-03-01	1	6.7	2019-07-01	MUT	WT	WT	WT	WT
IT469	16	Italy	Female	74	≥65	Yes	2017-03-01	29.9342	≥18 months	Colon	Right (+multiple/unk)	MMRp	KRAS_G12	2019-08-28	2019-11-22	Yes	0-1	1	3.16667	2019-12-01	1	6.2	2020-03-01	MUT	WT	WT	WT	WT
IT470	16	Italy	Female	62	<65	Yes	2017-01-15	29.2763	≥18 months	Colon	Left	MMRp	KRAS_G13	2019-06-24	2019-08-23	Yes	0-1	1	13.9333	2020-08-15	1	16.4667	2020-10-30	WT	MUT	WT	WT	WT
IT471	16	Italy	Female	66	≥65	Yes	2018-02-01	12.7961	<18 months	Colon	Right (+multiple/unk)	MMRp	KRAS_other	2019-02-25	2019-06-13	Yes	0-1	1	3.2	2019-06-01	1	5.23333	2019-08-01	WT	WT	MUT	WT	WT
IT472	16	Italy	Male	81	≥65	No	2017-05-01	36.1513	≥18 months	Rectum	Left	Unknown	KRAS_other	2020-05-04	2020-07-31	No	≥2	1	1.93333	2020-07-01	0	4	2020-09-01	WT	WT	MUT	WT	WT
IT473	16	Italy	Female	78	≥65	Yes	2019-06-01	11.3487	<18 months	Colon	Right (+multiple/unk)	MMRp	KRAS_other	2020-05-11	Ongoing	Yes	0-1	0	12.2333	2021-05-13	0	12.2333	2021-05-13	WT	WT	MUT	WT	WT
IT474	16	Italy	Female	81	≥65	Yes	2016-03-01	40.2961	≥18 months	Colon	Left	Unknown	Triple_WT	2019-07-09	2019-09-10	No	0-1	1	1.8	2019-09-01	0	1.8	2019-09-01	WT	WT	WT	WT	WT
IT475	16	Italy	Male	52	<65	Yes	2016-09-01	22.7961	≥18 months	Colon	Left	MMRp	Triple_WT	2018-07-26	2018-09-04	Yes	0-1	1	1.33333	2018-09-04	1	4.26667	2018-12-01	WT	WT	WT	WT	WT
IT476	16	Italy	Male	72	≥65	Yes	2016-03-01	28.75	≥18 months	Colon	Right (+multiple/unk)	MMRp	Triple_WT	2018-07-23	2018-09-01	Yes	0-1	1	1.33333	2018-09-01	1	4.86667	2018-12-16	WT	WT	WT	WT	WT
IT477	16	Italy	Male	71	≥65	No	2015-02-01	49.2763	≥18 months	Rectum	Left	Unknown	Triple_WT	2019-03-10	2019-06-30	No	0-1	1	2.76667	2019-06-01	1	10.9333	2020-02-01	WT	WT	WT	WT	WT
IT478	16	Italy	Male	69	≥65	Yes	2015-02-01	59.5066	≥18 months	Colon	Left	MMRp	Triple_WT	2020-01-15	2020-05-11	No	0-1	1	3.56667	2020-05-01	0	4.6	2020-06-01	WT	WT	WT	WT	WT
IT479	16	Italy	Male	64	<65	Yes	2019-08-15	12.8947	<18 months	Colon	Left	MMRp	Triple_WT	2020-09-10	2020-11-03	No	0-1	1	2.2	2020-11-15	0	9	2021-06-07	WT	WT	WT	WT	WT
IT480	16	Italy	Male	68	≥65	Yes	2016-10-01	22.2039	≥18 months	Rectum	Left	MMRp	NRAS	2018-08-07	2018-11-17	No	0-1	1	2.86667	2018-11-01	1	21.1	2020-05-01	WT	WT	WT	MUT	WT
IT481	15	Italy	Female	56	<65	Yes	2016-04-30	29.8355	≥18 months	Colon	Left	MMRp	KRAS_G12	2018-10-24	2019-02-18	No	0-1	1	11.1	2019-09-22	1	13.6333	2019-12-07	MUT	WT	WT	WT	WT
IT482	15	Italy	Female	66	≥65	Yes	2018-03-07	30.1316	≥18 months	Colon	Left	MMRp	KRAS_G12	2020-09-08	22.02.2021	Yes	0-1	1	11	2021-08-04	1	11	2021-08-04	MUT	WT	WT	WT	WT
IT483	15	Italy	Male	77	≥65	Yes	2019-01-12	8.45395	<18 months	Colon	Left	Unknown	KRAS_G12	2019-09-26	2019-11-06	No	0-1	1	1.76667	2019-11-18	1	2.46667	2019-12-09	MUT	WT	WT	WT	WT
IT484	15	Italy	Female	82	≥65	Yes	2019-05-08	17.9276	<18 months	Rectum	Left	Unknown	KRAS_G12	2020-11-03	2021-01-07	No	0-1	1	2.26667	2021-01-10	1	3.2	2021-02-07	MUT	WT	WT	WT	WT
IT485	15	Italy	Female	50	<65	Yes	2018-03-22	26.7434	≥18 months	Colon	Left	Unknown	KRAS_G12	2020-06-12	2020-07-10	Yes	0-1	1	0.933333	2020-07-10	1	2	2020-08-11	MUT	WT	WT	WT	WT
IT486	15	Italy	Male	65	≥65	Yes	2018-01-19	24.0789	≥18 months	Colon	Left	MMRp	KRAS_G12	2020-01-21	2020-04-14	No	0-1	1	3.1	2020-04-23	1	4.16667	2020-05-25	MUT	WT	WT	WT	WT
IT487	15	Italy	Male	81	≥65	Yes	2016-08-04	28.0592	≥18 months	Rectum	Left	Unknown	KRAS_G12	2018-12-05	2019-01-07	No	0-1	1	1.1	2019-01-07	1	4.26667	2019-04-12	MUT	WT	WT	WT	WT
IT488	15	Italy	Female	56	<65	Yes	2018-01-08	15.3618	<18 months	Colon	Left	Unknown	KRAS_G12	2019-04-20	2019-07-23	No	0-1	1	3.13333	2019-07-23	1	6.43333	2019-10-30	MUT	WT	WT	WT	WT
IT489	15	Italy	Female	41	<65	No	2014-06-18	32.4342	≥18 months	Colon	Left	Unknown	KRAS_G12	2017-02-28	2017-05-25	No	0-1	1	3.03333	2017-05-30	1	6.56667	2017-09-13	MUT	WT	WT	WT	WT
IT490	15	Italy	Female	74	≥65	Yes	2017-05-08	31.0197	≥18 months	Colon	Left	Unknown	KRAS_G12	2019-12-07	18.01.2021	No	0-1	1	14.8667	2021-02-25	1	19.2667	2021-07-07	MUT	WT	WT	WT	WT
IT491	15	Italy	Male	62	<65	Yes	2018-07-21	26.8421	≥18 months	Colon	Right (+multiple/unk)	Unknown	KRAS_G12	2020-10-14	2021-02-16	No	0-1	1	4.5	2021-02-26	1	10.2667	2021-08-18	MUT	WT	WT	WT	WT
IT492	15	Italy	Male	61	<65	Yes	2017-05-18	21.4145	≥18 months	Colon	Right (+multiple/unk)	Unknown	KRAS_G12	2019-02-28	05.02.2020 ultimo accesso co indicazione a proseguire lonsurf	No	0-1	1	13.1333	2020-03-28	1	21.9667	2020-12-18	MUT	WT	WT	WT	WT
IT493	15	Italy	Female	76	≥65	Yes	2019-02-08	12.5658	<18 months	Colon	Left	Unknown	KRAS_G12	2020-02-25	2020-03-19	Yes	≥2	1	1.83333	2020-04-20	1	11.8667	2021-02-15	MUT	WT	WT	WT	WT
IT494	15	Italy	Male	74	≥65	Yes	2019-04-08	21.1842	≥18 months	Colon	Left	Unknown	KRAS_G12	2021-01-11	2021-03-09	No	0-1	1	1.93333	2021-03-10	1	3.2	2021-04-17	MUT	WT	WT	WT	WT
IT495	15	Italy	Male	74	≥65	No	2017-10-05	17.9276	<18 months	Colon	Right (+multiple/unk)	Unknown	KRAS_G12	2019-04-03	21.10.2019	No	0-1	1	7.66667	2019-11-19	1	13.1667	2020-05-02	MUT	WT	WT	WT	WT
IT496	15	Italy	Male	69	≥65	Yes	2017-09-06	36.3158	≥18 months	Colon	Left	Unknown	KRAS_G12	2020-09-14	01.03.2021	Yes	0-1	1	7.26667	2021-04-20	0	17.7333	2022-02-28	MUT	WT	WT	WT	WT
IT497	15	Italy	Male	70	≥65	No	2018-04-17	26.5461	≥18 months	Rectum	Left	Unknown	KRAS_G12	2020-07-02	08.09.2020	No	0-1	1	2.83333	2020-09-25	0	20.3	2022-03-03	MUT	WT	WT	WT	WT
IT498	15	Italy	Male	64	<65	No	2017-06-23	14.2105	<18 months	Rectum	Left	Unknown	KRAS_G12	2018-08-29	2018-11-26	No	0-1	1	3.1	2018-11-30	1	9.8	2019-06-19	MUT	WT	WT	WT	WT
IT499	15	Italy	Male	36	<65	Yes	2017-01-04	51.0855	≥18 months	Rectum	Left	MMRp	KRAS_G12	2021-04-06	2021-07-12	No	0-1	1	3.73333	2021-07-27	0	11.0333	2022-03-03	MUT	WT	WT	WT	WT
IT500	15	Italy	Female	66	≥65	No	2019-04-15	26.2171	≥18 months	Colon	Left	MMRp	KRAS_G12	2021-06-20	2021-09-30	Yes	0-1	1	3.63333	2021-10-07	0	8.43333	2022-02-28	MUT	WT	WT	WT	WT
IT501	15	Italy	Male	59	<65	Yes	2017-09-12	49.5724	≥18 months	Colon	Left	Unknown	KRAS_G12	2021-10-28	2022-02-12	Yes	0-1	1	3.43333	2022-02-08	1	4.3	2022-03-06	MUT	WT	WT	WT	WT
IT502	15	Italy	Male	68	≥65	Yes	2019-06-02	28.9803	≥18 months	Rectum	Left	MMRp	KRAS_G12	2021-10-30	2022-01-29	No	0-1	1	3.36667	2022-02-08	0	4.4	2022-03-11	MUT	WT	WT	WT	WT
IT503	15	Italy	Male	81	≥65	Yes	2017-09-29	11.9737	<18 months	Colon	Right (+multiple/unk)	Unknown	KRAS_G12	2018-09-28	2018-12-30	No	0-1	1	3.36667	2019-01-07	1	9.16667	2019-06-30	MUT	WT	WT	WT	WT
IT504	15	Italy	Male	74	≥65	Yes	2016-08-04	33.0921	≥18 months	Colon	Left	Unknown	KRAS_G12	2019-05-07	2019-08-16	Yes	0-1	1	3.76667	2019-08-28	1	10.1	2020-03-05	MUT	WT	WT	WT	WT
IT505	15	Italy	Male	61	<65	Yes	2017-05-04	21.5789	≥18 months	Rectum	Left	Unknown	KRAS_G12	2019-02-19	2019-05-17	No	0-1	1	3.23333	2019-05-27	1	11.6	2020-02-02	MUT	WT	WT	WT	WT
IT506	15	Italy	Female	73	≥65	No	2019-12-20	11.7105	<18 months	Colon	Left	Unknown	KRAS_G12	2020-12-10	2021-03-07	No	0-1	1	3.1	2021-03-13	1	11.8	2021-11-29	MUT	WT	WT	WT	WT
IT507	15	Italy	Female	50	<65	Yes	2018-02-06	14.1447	<18 months	Colon	Right (+multiple/unk)	MMRd	KRAS_G12	2019-04-12	2019-08-05	No	0-1	1	4.66667	2019-08-30	1	15.3333	2020-07-15	MUT	WT	WT	WT	WT
IT508	15	Italy	Female	76	≥65	No	2018-08-30	33.0263	≥18 months	Colon	Left	MMRp	KRAS_G12	2021-05-30	2021-08-27	No	0-1	1	3.1	2021-08-31	0	9.56667	2022-03-13	MUT	WT	WT	WT	WT
IT509	15	Italy	Male	68	≥65	No	2018-12-18	20.9868	≥18 months	Colon	Left	MMRp	KRAS_G12	2020-09-16	2020-12-22	No	0-1	1	3.2	2020-12-21	1	14.3333	2021-11-20	MUT	WT	WT	WT	WT
IT510	15	Italy	Male	79	≥65	Yes	2019-01-12	15.5921	<18 months	Rectum	Left	MMRp	KRAS_G12	2020-04-30	21.07.2020	Yes	0-1	1	4.63333	2020-09-16	1	10.9	2021-03-23	MUT	WT	WT	WT	WT
IT511	15	Italy	Male	65	≥65	No	2018-10-11	21.1513	≥18 months	Colon	Left	MMRp	KRAS_G12	2020-07-15	03.10.2020	No	0-1	1	2.96667	2020-10-12	1	16.8333	2021-12-02	MUT	WT	WT	WT	WT
IT512	15	Italy	Male	48	<65	Yes	2013-06-01	65.5263	≥18 months	Rectum	Left	MMRp	KRAS_G12	2018-11-14	14.10.2019	No	0-1	1	11.6667	2019-10-30	1	26.7667	2021-01-25	MUT	WT	WT	WT	WT
IT513	15	Italy	Male	46	<65	No	2021-02-20	8.98026	<18 months	Colon	Right (+multiple/unk)	MMRp	KRAS_G13	2021-11-20	2022-01-18	Yes	≥2	1	2.36667	2022-01-30	1	3.03333	2022-02-19	WT	MUT	WT	WT	WT
IT514	15	Italy	Female	64	<65	No	2019-06-28	16.0855	<18 months	Rectum	Left	MMRp	KRAS_G13	2020-10-29	2001-01-08	Yes	0-1	1	2.36667	2021-01-08	1	3.46667	2021-02-10	WT	MUT	WT	WT	WT
IT515	15	Italy	Female	77	≥65	No	2018-09-01	20.0987	≥18 months	Colon	Right (+multiple/unk)	Unknown	KRAS_G13	2020-05-04	2020-10-08	No	0-1	1	5.23333	2020-10-08	1	7.36667	2020-12-11	WT	MUT	WT	WT	WT
IT516	15	Italy	Male	63	<65	Yes	2020-10-15	10.5921	<18 months	Colon	Left	MMRp	KRAS_G13	2021-09-02	2021-12-23	Yes	0-1	1	3.73333	2021-12-23	0	6.06667	2022-03-03	WT	MUT	WT	WT	WT
IT517	15	Italy	Female	72	≥65	Yes	2014-01-24	69.1776	≥18 months	Colon	Left	MMRp	KRAS_G13	2019-10-28	2019-11-30	No	0-1	1	1.56667	2019-12-14	1	4.03333	2020-02-26	WT	MUT	WT	WT	WT
IT518	15	Italy	Female	65	≥65	Yes	2018-03-07	29.9671	≥18 months	Colon	Right (+multiple/unk)	Unknown	KRAS_G13	2020-09-03	2021-02-11	No	0-1	1	7	2021-04-01	1	11.1667	2021-08-04	WT	MUT	WT	WT	WT
IT519	15	Italy	Male	58	<65	Yes	2018-03-02	19.8684	≥18 months	Rectum	Left	Unknown	KRAS_G13	2019-10-27	2020-02-20	No	0-1	1	4.4	2020-03-07	1	13	2020-11-20	WT	MUT	WT	WT	WT
IT520	15	Italy	Female	74	≥65	Yes	2017-05-01	31.25	≥18 months	Colon	Left	Unknown	KRAS_G13	2019-12-07	2021-03-03	No	0-1	1	16.5667	2021-04-17	1	19.2667	2021-07-07	WT	MUT	WT	WT	WT
IT521	15	Italy	Male	72	≥65	Yes	2020-02-07	20.8882	≥18 months	Colon	Left	Unknown	KRAS_G13	2021-11-03	2022-02-02	No	0-1	1	3.3	2022-02-10	0	4	2022-03-03	WT	MUT	WT	WT	WT
IT522	15	Italy	Male	66	≥65	No	2014-05-19	63.5526	≥18 months	Colon	Left	Unknown	Triple_WT	2019-09-02	2019-11-30	No	≥2	1	3.2	2019-12-07	1	3.5	2019-12-16	WT	WT	WT	WT	WT
IT523	15	Italy	Female	41	<65	Yes	2015-07-17	18.3553	≥18 months	Colon	Left	Unknown	Triple_WT	2017-01-25	2017-02-10	No	0-1	1	1.13333	2017-02-28	1	1.73333	2017-03-18	WT	WT	WT	WT	WT
IT524	15	Italy	Female	58	<65	Yes	2018-05-31	24.8026	≥18 months	Colon	Left	Unknown	Triple_WT	2020-06-23	11.10.2020	No	0-1	1	5.26667	2020-11-28	1	5.93333	2020-12-18	WT	WT	WT	WT	WT
IT525	15	Italy	Female	72	≥65	No	2016-10-01	19.7039	≥18 months	Rectum	Left	Unknown	Triple_WT	2018-05-23	2018-07-09	No	0-1	1	2.03333	2018-07-23	1	3.36667	2018-09-01	WT	WT	WT	WT	WT
IT526	15	Italy	Male	65	≥65	No	2016-10-18	24.375	≥18 months	Colon	Left	Unknown	NRAS	2018-10-29	2018-11-13	Yes	0-1	1	1.06667	2018-11-30	1	2.76667	2019-01-20	WT	WT	WT	MUT	WT
IT527	15	Italy	Male	67	≥65	No	2018-10-12	10	<18 months	Colon	Right (+multiple/unk)	MMRp	BRAF	2019-08-12	2019-11-04	No	≥2	1	3.03333	2019-11-11	1	5.33333	2020-01-19	WT	WT	WT	WT	MUT
IT528	15	Italy	Male	69	≥65	No	2019-03-12	16.1513	<18 months	Rectum	Left	Unknown	NRAS	2020-07-15	2020-10-12	No	0-1	1	2.93333	2020-10-11	1	6.23333	2021-01-18	WT	WT	WT	MUT	WT
IT529	15	Italy	Female	73	≥65	No	2019-03-25	13.7171	<18 months	Colon	Left	Unknown	Triple_WT	2020-05-15	20.08.2020	No	0-1	1	3.6	2020-08-31	1	7.16667	2020-12-16	WT	WT	WT	WT	WT
IT530	15	Italy	Male	65	≥65	No	2019-02-18	25.7566	≥18 months	Colon	Left	MMRp	Triple_WT	2021-04-11	2021-07-16	No	0-1	1	3.66667	2021-07-30	1	7.43333	2021-11-20	WT	WT	WT	WT	WT
IT531	15	Italy	Male	47	<65	Yes	2015-01-30	37.0724	≥18 months	Colon	Left	Unknown	Triple_WT	2018-03-02	2018-06-28	No	0-1	1	4.36667	2018-07-11	1	12.6333	2019-03-16	WT	WT	WT	WT	WT
IT532	15	Italy	Male	56	<65	Yes	2018-06-26	30.9211	≥18 months	Rectum	Left	Unknown	Triple_WT	2021-01-21	2021-04-20	No	0-1	1	3.7	2021-05-12	1	7.53333	2021-09-04	WT	WT	WT	WT	WT
IT533	15	Italy	Female	51	<65	Yes	2013-04-15	73.6842	≥18 months	Colon	Left	Unknown	Triple_WT	2019-06-03	22.10.2019	No	0-1	1	5.93333	2019-11-28	1	11.4667	2020-05-12	WT	WT	WT	WT	WT
IT534	15	Italy	Male	64	<65	No	2019-09-01	14.8355	<18 months	Colon	Right (+multiple/unk)	Unknown	Triple_WT	2020-11-25	29.03.2021	No	0-1	1	4.63333	2021-04-13	1	6.13333	2021-05-28	WT	WT	WT	WT	WT
IT535	15	Italy	Female	83	≥65	Yes	2017-11-27	12.1382	<18 months	Colon	Right (+multiple/unk)	Unknown	Triple_WT	2018-12-01	15.09.2020	Yes	0-1	1	22.3	2020-09-30	1	35.7333	2021-11-07	WT	WT	WT	WT	WT
IT536	15	Italy	Male	49	<65	Yes	2013-02-01	78.0263	≥18 months	Rectum	Left	Unknown	Triple_WT	2019-08-01	01.12.2019	No	0-1	1	29.4333	2021-12-31	0	31.2333	2022-02-23	WT	WT	WT	WT	WT
IT537	15	Italy	Female	68	≥65	Yes	2018-06-04	18.6842	≥18 months	Colon	Left	MMRd	Triple_WT	2019-12-24	23.06.2020	Yes	0-1	1	6.36667	2020-07-02	1	21.1333	2021-09-18	WT	WT	WT	WT	WT
IT538	15	Italy	Female	49	<65	No	2018-03-12	31.7434	≥18 months	Colon	Left	Unknown	Triple_WT	2020-11-01	04.02.2021	No	0-1	1	3.86667	2021-02-25	0	16.1333	2022-02-28	WT	WT	WT	WT	WT
IT539	15	Italy	Male	62	<65	Yes	2016-10-20	35.3947	≥18 months	Rectum	Left	Unknown	Triple_WT	2019-10-01	19.01.2021	No	0-1	1	18.6667	2021-04-13	0	19.3333	2021-05-03	WT	WT	WT	WT	WT
IT540	15	Italy	Male	72	≥65	No	2020-02-22	8.38816	<18 months	Colon	Right (+multiple/unk)	Unknown	NRAS	2020-11-03	19.03.2021	No	0-1	1	4.63333	2021-03-22	0	5.6	2021-04-20	WT	WT	WT	MUT	WT
IT541	15	Italy	Female	60	<65	No	2018-07-30	28.7829	≥18 months	Rectum	Left	Unknown	NRAS	2020-12-21	2021-08-28	No	0-1	0	8.4	2021-08-30	0	14.5667	2022-03-03	WT	WT	WT	MUT	WT
IT542	15	Italy	Female	69	≥65	No	2018-08-06	30.8553	≥18 months	Colon	Left	Unknown	Triple_WT	2021-03-01	2021-06-10	No	0-1	0	3.63333	2021-06-18	0	12.3	2022-03-05	WT	WT	WT	WT	WT
IT543	15	Italy	Male	60	<65	Yes	2020-07-01	15.7895	<18 months	Colon	Left	MMRp	Triple_WT	2021-10-24	2022-01-21	Yes	0-1	1	3.26667	2022-01-30	0	4.63333	2022-03-12	WT	WT	WT	WT	WT
IT544	15	Italy	Female	67	≥65	No	2018-08-20	21.1184	≥18 months	Colon	Left	Unknown	Triple_WT	2020-05-23	2020-09-03	No	0-1	1	3.23333	2020-08-28	1	9.8	2021-03-13	WT	WT	WT	WT	WT
IT545	15	Italy	Male	71	≥65	No	2015-12-15	34.1118	≥18 months	Rectum	Left	Unknown	Triple_WT	2018-10-17	2018-12-24	No	0-1	1	2.86667	2019-01-11	1	14.7667	2020-01-03	WT	WT	WT	WT	WT
IT546	15	Italy	Male	74	≥65	Yes	2015-10-20	36.4145	≥18 months	Rectum	Left	Unknown	Triple_WT	2018-10-31	2019-03-28	Yes	0-1	1	5.36667	2019-04-10	1	14.1333	2019-12-29	WT	WT	WT	WT	WT
IT547	15	Italy	Male	65	≥65	Yes	2019-10-20	23.9803	≥18 months	Colon	Left	MMRp	Triple_WT	2021-10-18	2022-01-23	No	0-1	1	3.4	2022-01-28	0	4.63333	2022-03-06	WT	WT	WT	WT	WT
IT548	15	Italy	Male	62	<65	No	2021-03-21	7.92763	<18 months	Colon	Left	MMRp	Triple_WT	2021-11-17	2022-01-22	Yes	0-1	1	2.4	2022-01-28	0	3.63333	2022-03-06	WT	WT	WT	WT	WT
IT549	15	Italy	Female	67	≥65	Yes	2014-12-10	57.5658	≥18 months	Colon	Right (+multiple/unk)	Unknown	Triple_WT	2019-09-25	2020-01-07	No	0-1	1	3.83333	2020-01-18	1	12.2667	2020-09-27	WT	WT	WT	WT	WT
IT550	15	Italy	Male	71	≥65	Yes	2016-11-13	20.8882	≥18 months	Rectum	Left	Unknown	NRAS	2018-08-10	2020-06-19	No	0-1	1	22.9667	2020-06-29	1	32.2667	2021-04-04	WT	WT	WT	MUT	WT
IT551	15	Italy	Female	55	<65	Yes	2015-06-06	40.8553	≥18 months	Rectum	Left	MMRp	Triple_WT	2018-10-30	2019-04-20	No	0-1	1	6	2019-04-28	1	37.3333	2021-11-23	WT	WT	WT	WT	WT
IT552	15	Italy	Male	63	<65	No	2015-05-02	36.7763	≥18 months	Colon	Left	Unknown	Triple_WT	2018-05-24	2018-08-28	No	0-1	1	3.33333	2018-09-01	1	24.4667	2020-05-27	WT	WT	WT	WT	WT
IT553	15	Italy	Female	74	≥65	Yes	2019-09-13	11.0526	<18 months	Rectum	Left	Unknown	Triple_WT	2020-08-14	16.01.2021	No	0-1	1	5.46667	2021-01-25	1	7.73333	2021-04-03	WT	WT	WT	WT	WT
IT554	15	Italy	Male	48	<65	Yes	2017-01-01	40.0987	≥18 months	Colon	Left	Unknown	Triple_WT	2020-05-04	01.08.2020	No	0-1	1	4.3	2020-09-10	1	15.4	2021-08-09	WT	WT	WT	WT	WT
IT555	15	Italy	Male	74	≥65	Yes	2019-06-01	14.1118	<18 months	Rectum	Left	Unknown	Triple_WT	2020-08-03	01.11.2020	No	0-1	1	3.83333	2020-11-26	0	19.2333	2022-03-03	WT	WT	WT	WT	WT
IT556	15	Italy	Male	82	≥65	Yes	2017-08-30	24.0132	≥18 months	Rectum	Left	Unknown	Triple_WT	2019-08-30	09.01.2020	No	≥2	1	5.2	2020-02-02	0	30.5333	2022-03-03	WT	WT	WT	WT	WT
IT557	14	Italy	Male	68	≥65	Yes	2014-05-01	77.9605	≥18 months	Rectum	Left	Unknown	KRAS_G12	2020-10-26	2021-03-01	Yes	0-1	0	8.5	2021-07-08	0	8.5	2021-07-08	MUT	WT	WT	WT	WT
IT558	14	Italy	Female	79	≥65	Yes	2018-08-06	18.1908	≥18 months	Colon	Left	Unknown	KRAS_G12	2020-02-10	2020-04-03	No	0-1	1	2.6	2020-04-28	1	2.6	2020-04-28	MUT	WT	WT	WT	WT
IT559	14	Italy	Female	44	<65	Yes	2019-05-29	20.0658	≥18 months	Rectum	Left	Unknown	KRAS_G12	2021-01-28	2021-05-10	No	0-1	1	3.4	2021-05-10	0	3.4	2021-05-10	MUT	WT	WT	WT	WT
IT560	14	Italy	Male	60	<65	Yes	2015-09-18	40	≥18 months	Colon	Right (+multiple/unk)	Unknown	KRAS_G12	2019-01-16	2019-12-15	Yes	≥2	1	0.533333	2019-02-01	1	1.4	2019-02-27	MUT	WT	WT	WT	WT
IT561	14	Italy	Female	72	≥65	No	2017-02-01	32.5	≥18 months	Colon	Right (+multiple/unk)	Unknown	KRAS_G12	2019-10-17	2019-10-30	Yes	0-1	1	0.466667	2019-10-31	1	1.73333	2019-12-08	MUT	WT	WT	WT	WT
IT562	14	Italy	Female	62	<65	No	2019-01-01	22.5329	≥18 months	Colon	Left	MMRp	KRAS_G12	2020-11-16	2021-02-12	Yes	0-1	1	3.5	2021-03-01	0	6.56667	2021-06-01	MUT	WT	WT	WT	WT
IT563	14	Italy	Female	73	≥65	Yes	2018-12-01	25.2632	≥18 months	Colon	Right (+multiple/unk)	Unknown	KRAS_G12	2021-01-07	2021-04-11	Yes	0-1	1	3.36667	2021-04-18	0	4.83333	2021-06-01	MUT	WT	WT	WT	WT
IT564	14	Italy	Female	60	<65	Yes	2016-09-01	49.8684	≥18 months	Colon	Right (+multiple/unk)	MMRp	KRAS_G13	2020-10-26	2020-11-30	Yes	0-1	1	13.3333	2021-11-30	0	14.1333	2021-12-24	WT	MUT	WT	WT	WT
IT565	14	Italy	Male	78	≥65	Yes	2019-02-21	24.8684	≥18 months	Rectum	Left	Unknown	NRAS	2021-03-18	2021-06-28	Yes	0-1	1	3.4	2021-06-28	0	3.73333	2021-07-08	WT	WT	WT	MUT	WT
IT567	14	Italy	Female	60	<65	No	2017-08-02	21.1184	≥18 months	Colon	Right (+multiple/unk)	MMRp	NRAS	2019-05-06	2019-07-12	No	0-1	1	2.6	2019-07-23	0	7.26667	2019-12-10	WT	WT	WT	MUT	WT
IT568	14	Italy	Female	69	≥65	No	2018-03-26	35.2303	≥18 months	Colon	Left	MMRp	Triple_WT	2021-03-01	2021-06-24	No	0-1	1	3.83333	2021-06-24	1	4	2021-06-29	WT	WT	WT	WT	WT
IT569	13	Italy	Male	48	<65	No	2018-09-15	21.7105	≥18 months	Rectum	Left	MMRp	KRAS_G12	2020-07-06	2020-10-06	Yes	≥2	1	3.06667	2020-10-06	1	5.63333	2020-12-22	MUT	WT	WT	WT	WT
IT570	13	Italy	Male	70	≥65	Yes	2017-02-01	12.9276	<18 months	Colon	Left	MMRp	KRAS_G12	2018-03-01	2018-05-29	No	0-1	1	2.96667	2018-05-29	1	3.8	2018-06-23	MUT	WT	WT	WT	WT
IT571	13	Italy	Male	57	<65	Yes	2021-06-25	4.14474	<18 months	Colon	Left	MMRp	KRAS_G12	2021-10-29	2021-11-26	Yes	≥2	1	0.933333	2021-11-26	1	4.66667	2022-03-18	MUT	WT	WT	WT	WT
IT572	13	Italy	Female	69	≥65	Yes	2018-02-05	4.76974	<18 months	Rectum	Left	MMRd	KRAS_G12	2018-06-30	2018-12-11	Yes	0-1	1	6.1	2018-12-30	1	8.3	2019-03-06	MUT	WT	WT	WT	WT
IT573	13	Italy	Male	83	≥65	No	2020-07-10	9.375	<18 months	Colon	Left	MMRp	KRAS_G12	2021-04-21	2021-07-23	No	0-1	1	3.1	2021-07-23	1	3.7	2021-08-10	MUT	WT	WT	WT	WT
IT574	13	Italy	Female	66	≥65	No	2017-06-27	18.4868	≥18 months	Colon	Left	MMRp	KRAS_G12	2019-01-10	2019-04-11	Yes	0-1	1	3.03333	2019-04-11	1	10.1667	2019-11-11	MUT	WT	WT	WT	WT
IT575	13	Italy	Male	60	<65	No	2019-10-17	4.96711	<18 months	Colon	Right (+multiple/unk)	MMRp	KRAS_G12	2020-03-16	2020-05-04	Yes	0-1	1	1.63333	2020-05-04	1	2.4	2020-05-27	MUT	WT	WT	WT	WT
IT576	13	Italy	Male	72	≥65	Yes	2018-02-16	36.3158	≥18 months	Rectum	Left	MMRp	KRAS_G13	2021-02-24	2021-03-03	Yes	0-1	1	0.5	2021-03-11	1	2.53333	2021-05-11	WT	MUT	WT	WT	WT
IT577	13	Italy	Female	69	≥65	Yes	2015-04-24	44.6382	≥18 months	Colon	Left	Unknown	NRAS	2019-01-10	2020-01-09	No	0-1	1	23.1	2020-12-03	1	25	2021-01-29	WT	WT	WT	MUT	WT
IT578	13	Italy	Male	54	<65	Yes	2015-06-22	38.8158	≥18 months	Colon	Left	Unknown	Triple_WT	2018-09-14	2019-05-25	No	0-1	1	8.43333	2019-05-25	1	20.5333	2020-05-22	WT	WT	WT	WT	WT
IT579	13	Italy	Male	62	<65	Yes	2019-07-24	7.53289	<18 months	Colon	Right (+multiple/unk)	MMRp	Triple_WT	2020-03-09	2020-06-19	Yes	0-1	1	3.4	2020-06-19	1	11.9	2021-03-01	WT	WT	WT	WT	WT
IT580	13	Italy	Male	65	≥65	No	2016-05-25	37.2368	≥18 months	Colon	Left	MMRp	Triple_WT	2019-07-01	2019-11-08	No	0-1	1	4.33333	2019-11-08	1	11.4333	2020-06-08	WT	WT	WT	WT	WT
IT581	13	Italy	Female	48	<65	No	2016-11-23	14.3421	<18 months	Rectum	Left	MMRp	Triple_WT	2018-02-02	2018-03-08	Yes	0-1	1	1.13333	2018-03-08	1	1.7	2018-03-25	WT	WT	WT	WT	WT
IT582	13	Italy	Female	70	≥65	Yes	2018-12-12	28.2895	≥18 months	Colon	Right (+multiple/unk)	MMRp	Triple_WT	2021-04-20	2021-07-11	No	0-1	1	2.6	2021-07-07	0	12.3667	2022-04-26	WT	WT	WT	WT	WT
IT583	12	Italy	Female	67	≥65	Yes	2017-02-08	15.4276	<18 months	Colon	Right (+multiple/unk)	MMRp	KRAS_G12	2018-05-23	2018-07-27	No	≥2	1	2.16667	2018-07-27	1	2.16667	2018-07-27	MUT	WT	WT	WT	WT
IT584	12	Italy	Male	76	≥65	Yes	2014-01-15	81.4803	≥18 months	Colon	Right (+multiple/unk)	MMRp	KRAS_G12	2020-10-27	2021-01-26	No	≥2	1	3.03333	2021-01-26	1	8.23333	2021-07-01	MUT	WT	WT	WT	WT
IT585	12	Italy	Female	57	<65	Yes	2018-10-08	30	≥18 months	Colon	Right (+multiple/unk)	Unknown	KRAS_other	2021-04-07	2021-06-14	Yes	0-1	1	2.86667	2021-07-02	1	4.86667	2021-08-31	WT	WT	MUT	WT	WT
IT586	12	Italy	Male	50	<65	Yes	2016-03-01	57.8289	≥18 months	Colon	Left	MMRp	Triple_WT	2020-12-23	2021-04-27	Yes	≥2	1	5.66667	2021-06-11	0	5.66667	2021-06-11	WT	WT	WT	WT	WT
IT587	12	Italy	Male	68	≥65	No	2018-11-14	28.9474	≥18 months	Rectum	Left	MMRp	Triple_WT	2021-04-12	2021-06-14	No	0-1	1	2.66667	2021-07-01	0	2.66667	2021-07-01	WT	WT	WT	WT	WT
IT588	12	Italy	Female	69	≥65	Yes	2019-06-01	27.5	≥18 months	Colon	Right (+multiple/unk)	MMRd	Triple_WT	2021-09-14	2022-04-07	Yes	0-1	1	6.63333	2022-04-01	0	6.83333	2022-04-07	WT	WT	WT	WT	WT
IT589	12	Italy	Female	71	≥65	No	2020-12-15	7.82895	<18 months	Colon	Left	MMRp	Triple_WT	2021-08-10	2021-10-05	No	0-1	1	1.86667	2021-10-05	1	2.1	2021-10-12	WT	WT	WT	WT	WT
IT590	12	Italy	Female	78	≥65	Yes	2020-01-16	21.4474	≥18 months	Colon	Left	MMRp	Triple_WT	2021-10-29	2022-02-07	Yes	0-1	1	3.16667	2022-02-01	1	3.76667	2022-02-19	WT	WT	WT	WT	WT
IT591	12	Italy	Female	80	≥65	Yes	2020-07-29	11.5461	<18 months	Colon	Left	MMRp	Triple_WT	2021-07-15	2021-09-23	No	0-1	1	2.33333	2021-09-23	1	5.46667	2021-12-26	WT	WT	WT	WT	WT
IT592	12	Italy	Male	50	<65	Yes	2015-02-09	41.7763	≥18 months	Rectum	Left	MMRp	Triple_WT	2018-08-02	2018-11-20	No	0-1	1	3.66667	2018-11-20	1	6	2019-01-29	WT	WT	WT	WT	WT
IT593	12	Italy	Female	54	<65	Yes	2018-05-10	17.8947	<18 months	Colon	Left	MMRp	Triple_WT	2019-11-05	2020-02-15	Yes	0-1	1	3.4	2020-02-15	0	20.4	2021-07-09	WT	WT	WT	WT	WT
IT594	11	Italy	Female	52	<65	Yes	2017-05-25	47.7961	≥18 months	Colon	Left	Unknown	KRAS_G12	2021-05-17	2021-08-02	No	0-1	1	14.7	2022-08-01	1	14.7	2022-08-01	MUT	WT	WT	WT	WT
IT595	11	Italy	Male	65	≥65	Yes	2017-07-17	30.1645	≥18 months	Colon	Left	Unknown	KRAS_G12	2020-01-20	2020-02-21	No	0-1	1	0.4	2020-02-01	1	1.36667	2020-03-01	MUT	WT	WT	WT	WT
IT596	11	Italy	Female	75	≥65	No	2018-10-24	16.5132	<18 months	Colon	Right (+multiple/unk)	Unknown	KRAS_G12	2020-03-09	2020-05-31	Yes	0-1	1	2.8	2020-06-01	1	3.8	2020-07-01	MUT	WT	WT	WT	WT
IT597	11	Italy	Male	83	≥65	Yes	2014-04-15	51.7763	≥18 months	Colon	Left	Unknown	KRAS_G12	2018-08-06	2018-09-20	No	0-1	1	0.866667	2018-09-01	1	1.86667	2018-10-01	MUT	WT	WT	WT	WT
IT598	11	Italy	Male	69	≥65	Yes	2018-04-29	16.3816	<18 months	Colon	Right (+multiple/unk)	Unknown	KRAS_G12	2019-09-09	2019-10-28	No	0-1	1	1.76667	2019-11-01	1	2.76667	2019-12-01	MUT	WT	WT	WT	WT
IT599	11	Italy	Female	63	<65	Yes	2017-07-13	15.7895	<18 months	Colon	Left	Unknown	KRAS_G12	2018-11-05	2018-12-20	Yes	0-1	1	0.866667	2018-12-01	1	1.9	2019-01-01	MUT	WT	WT	WT	WT
IT600	11	Italy	Female	79	≥65	No	2018-10-15	16.8092	<18 months	Colon	Right (+multiple/unk)	Unknown	KRAS_G12	2020-03-09	2020-07-20	Yes	0-1	1	2.8	2020-06-01	1	4.83333	2020-08-01	MUT	WT	WT	WT	WT
IT601	11	Italy	Male	51	<65	Yes	2014-03-27	66.9079	≥18 months	Colon	Left	Unknown	KRAS_G12	2019-10-21	2020-01-10	No	0-1	1	2.4	2020-01-01	1	11.5333	2020-10-01	MUT	WT	WT	WT	WT
IT602	11	Italy	Male	85	≥65	Yes	2019-03-18	26.25	≥18 months	Colon	Right (+multiple/unk)	Unknown	KRAS_G12	2021-05-24	2022-03-01	No	0-1	0	9.36667	2022-03-01	0	10.4	2022-04-01	MUT	WT	WT	WT	WT
IT603	11	Italy	Female	48	<65	Yes	2015-11-09	74.1447	≥18 months	Rectum	Left	Unknown	KRAS_G12	2022-01-10	2022-03-07	No	0-1	1	1.66667	2022-03-01	0	1.66667	2022-03-01	MUT	WT	WT	WT	WT
IT604	11	Italy	Female	55	<65	Yes	2015-06-26	56.5132	≥18 months	Colon	Right (+multiple/unk)	Unknown	KRAS_G12	2020-03-09	Ongoing	No	0-1	0	13.9333	2021-05-01	0	13.9333	2021-05-01	MUT	WT	WT	WT	WT
IT605	11	Italy	Male	47	<65	Yes	2016-10-10	24.4079	≥18 months	Colon	Right (+multiple/unk)	Unknown	KRAS_G13	2018-10-22	2019-10-09	Yes	0-1	1	11.4667	2019-10-01	1	12.5	2019-11-01	WT	MUT	WT	WT	WT
IT606	11	Italy	Male	70	≥65	Yes	2016-05-05	30.0658	≥18 months	Colon	Right (+multiple/unk)	Unknown	KRAS_G13	2018-11-05	2019-02-05	Yes	0-1	1	2.93333	2019-02-01	1	4.9	2019-04-01	WT	MUT	WT	WT	WT
IT607	11	Italy	Female	50	<65	Yes	2019-04-16	18.6184	≥18 months	Colon	Right (+multiple/unk)	MMRp	KRAS_G13	2020-11-02	2021-02-08	No	0-1	1	0.966667	2020-12-01	0	6	2021-05-01	WT	MUT	WT	WT	WT
IT608	11	Italy	Male	53	<65	Yes	2017-06-20	23.0592	≥18 months	Rectum	Left	Unknown	KRAS_other	2019-05-22	2019-07-30	No	0-1	1	1.33333	2019-07-01	1	1.33333	2019-07-01	WT	WT	MUT	WT	WT
IT609	11	Italy	Female	81	≥65	Yes	2016-03-29	39.5724	≥18 months	Colon	Left	Unknown	KRAS_other	2019-07-15	2020-04-10	Yes	0-1	1	8.7	2020-04-01	1	9.7	2020-05-01	WT	WT	MUT	WT	WT
IT610	11	Italy	Male	71	≥65	Yes	2017-07-07	31.4145	≥18 months	Colon	Left	Unknown	KRAS_other	2020-02-17	2020-05-15	No	0-1	1	2.46667	2020-05-01	1	5.53333	2020-08-01	WT	WT	MUT	WT	WT
IT611	11	Italy	Male	53	<65	Yes	2015-11-18	44.8355	≥18 months	Rectum	Left	Unknown	KRAS_other	2019-08-12	2019-12-10	No	0-1	1	3.7	2019-12-01	1	14.9	2020-11-01	WT	WT	MUT	WT	WT
IT612	11	Italy	Male	71	≥65	Yes	2019-07-10	18.8158	≥18 months	Rectum	Left	Unknown	Triple_WT	2021-02-01	2021-03-15	No	0-1	1	1.93333	2021-03-31	1	1.93333	2021-03-31	WT	WT	WT	WT	WT
IT613	11	Italy	Female	52	<65	Yes	2017-01-10	55.0329	≥18 months	Colon	Left	MMRp	NRAS	2021-08-10	2022-02-09	No	0-1	1	5.83333	2022-02-01	0	6.76667	2022-03-01	WT	WT	WT	MUT	WT
IT614	11	Italy	Male	77	≥65	Yes	2016-11-17	34.2105	≥18 months	Rectum	Left	Unknown	Triple_WT	2019-09-23	2019-11-20	No	0-1	1	1.3	2019-11-01	1	3.33333	2020-01-01	WT	WT	WT	WT	WT
IT615	11	Italy	Male	58	<65	Yes	2014-03-03	52.0395	≥18 months	Colon	Right (+multiple/unk)	Unknown	Triple_WT	2018-07-02	2018-09-02	No	0-1	1	2.03333	2018-09-01	1	4.7	2018-11-20	WT	WT	WT	WT	WT
IT616	11	Italy	Female	65	≥65	Yes	2013-08-05	52.9605	≥18 months	Rectum	Left	Unknown	Triple_WT	2018-01-01	2018-07-01	No	0-1	1	6.03333	2018-07-01	1	9.1	2018-10-01	WT	WT	WT	WT	WT
IT617	11	Italy	Male	67	≥65	Yes	2017-02-14	29.7697	≥18 months	Colon	Right (+multiple/unk)	Unknown	Triple_WT	2019-08-08	2020-01-20	No	0-1	1	4.86667	2020-01-01	1	15.0333	2020-11-01	WT	WT	WT	WT	WT
IT618	11	Italy	Female	57	<65	Yes	2017-07-12	32.6316	≥18 months	Colon	Left	Unknown	Triple_WT	2020-03-30	2020-06-15	No	0-1	1	2.1	2020-06-01	1	6.16667	2020-10-01	WT	WT	WT	WT	WT
IT619	11	Italy	Female	68	≥65	Yes	2018-02-19	27.8618	≥18 months	Colon	Left	Unknown	Triple_WT	2020-06-15	2020-09-07	No	0-1	1	1.56667	2020-08-01	0	10.6667	2021-05-01	WT	WT	WT	WT	WT
IT620	11	Italy	Female	81	≥65	Yes	2018-04-24	23.0921	≥18 months	Rectum	Left	Unknown	Triple_WT	2020-03-26	2020-06-01	No	0-1	1	2.23333	2020-06-01	0	13.3667	2021-05-01	WT	WT	WT	WT	WT
IT621	11	Italy	Male	65	≥65	Yes	2019-09-14	13.4211	<18 months	Colon	Right (+multiple/unk)	Unknown	Triple_WT	2020-10-26	2021-03-15	Yes	0-1	1	4.2	2021-03-01	0	15.4333	2022-02-01	WT	WT	WT	WT	WT
IT622	11	Italy	Female	38	<65	Yes	2020-06-17	18.3553	≥18 months	Colon	Left	Unknown	Triple_WT	2021-12-27	2022-02-21	No	0-1	1	1.2	2022-02-01	0	1.2	2022-02-01	WT	WT	WT	WT	WT
IT623	11	Italy	Male	56	<65	Yes	2019-01-14	24.8684	≥18 months	Colon	Left	Unknown	NRAS	2021-02-08	2021-04-06	No	0-1	1	1.73333	2021-04-01	0	2.73333	2021-05-01	WT	WT	WT	MUT	WT
IT624	11	Italy	Female	75	≥65	Yes	2015-10-01	39.2763	≥18 months	Colon	Right (+multiple/unk)	Unknown	Triple_WT	2019-01-07	2019-04-04	No	0-1	1	2.8	2019-04-01	1	3.8	2019-05-01	WT	WT	WT	WT	WT
IT625	11	Italy	Male	57	<65	No	2020-01-10	21.5461	≥18 months	Rectum	Left	Unknown	Triple_WT	2021-10-26	2021-12-27	No	0-1	1	2.23333	2022-01-01	0	3.26667	2022-02-01	WT	WT	WT	WT	WT
IT626	11	Italy	Female	74	≥65	Yes	2019-09-25	19.9671	≥18 months	Colon	Right (+multiple/unk)	Unknown	Triple_WT	2021-05-24	2021-10-18	No	0-1	1	5.36667	2021-11-01	0	8.43333	2022-02-01	WT	WT	WT	WT	WT
IT627	10	Italy	Male	66	≥65	No	2019-08-08	11.0197	<18 months	Colon	Left	Unknown	KRAS_G12	2020-07-08	2020-11-12	No	0-1	1	4.23333	2020-11-12	1	5.1	2020-12-08	MUT	WT	WT	WT	WT
IT628	10	Italy	Male	70	≥65	No	2017-03-01	26.0197	≥18 months	Colon	Right (+multiple/unk)	Unknown	KRAS_G12	2019-05-01	2019-06-04	Yes	≥2	1	1.13333	2019-06-04	1	4.63333	2019-09-17	MUT	WT	WT	WT	WT
IT629	10	Italy	Male	69	≥65	No	2016-05-02	26.9737	≥18 months	Rectum	Left	MMRp	KRAS_G12	2018-07-31	2018-11-05	No	0-1	1	3.23333	2018-11-05	1	6.76667	2019-02-19	MUT	WT	WT	WT	WT
IT630	10	Italy	Female	75	≥65	No	2018-05-12	12.0724	<18 months	Colon	Left	MMRd	KRAS_G12	2019-05-14	2019-07-09	Yes	≥2	1	26.4333	2021-07-15	1	31.6667	2021-12-19	MUT	WT	WT	WT	WT
IT631	10	Italy	Male	68	≥65	Yes	2016-06-27	46.9737	≥18 months	Colon	Left	MMRp	KRAS_G12	2020-05-25	2020-11-05	No	0-1	1	5.46667	2020-11-05	0	12.6667	2021-06-09	MUT	WT	WT	WT	WT
IT632	10	Italy	Female	55	<65	Yes	2016-11-04	22.1053	≥18 months	Colon	Right (+multiple/unk)	MMRp	KRAS_G12	2018-09-07	2019-01-12	Yes	0-1	1	4.23333	2019-01-12	1	12.6	2019-09-20	MUT	WT	WT	WT	WT
IT633	10	Italy	Female	64	<65	Yes	2017-12-20	13.4211	<18 months	Colon	Left	MMRp	KRAS_G12	2019-02-01	2019-07-26	Yes	0-1	1	5.83333	2019-07-26	1	18.5667	2020-08-11	MUT	WT	WT	WT	WT
IT634	10	Italy	Female	50	<65	Yes	2017-11-10	14.7368	<18 months	Colon	Right (+multiple/unk)	MMRp	KRAS_G12	2019-02-01	2019-11-22	Yes	0-1	1	9.8	2019-11-22	1	25.1667	2021-02-25	MUT	WT	WT	WT	WT
IT635	10	Italy	Female	81	≥65	Yes	2018-04-13	25.1974	≥18 months	Colon	Right (+multiple/unk)	Unknown	KRAS_G12	2020-05-18	2020-09-02	Yes	0-1	1	3.56667	2020-09-02	1	7.8	2021-01-07	MUT	WT	WT	WT	WT
IT636	10	Italy	Male	80	≥65	Yes	2020-04-30	3.65132	<18 months	Colon	Right (+multiple/unk)	Unknown	KRAS_G12	2020-08-19	2020-12-12	No	0-1	1	3.83333	2020-12-12	0	9.86667	2021-06-11	MUT	WT	WT	WT	WT
IT637	10	Italy	Male	71	≥65	Yes	2018-03-08	26.7434	≥18 months	Colon	Left	Unknown	KRAS_G13	2020-05-29	2020-12-10	No	0-1	1	6.5	2020-12-10	1	8.4	2021-02-05	WT	MUT	WT	WT	WT
IT638	10	Italy	Female	48	<65	Yes	2019-06-18	15.4276	<18 months	Rectum	Left	Unknown	KRAS_G13	2020-09-29	2020-12-01	Yes	0-1	1	2.4	2020-12-10	1	5.86667	2021-03-24	WT	MUT	WT	WT	WT
IT639	10	Italy	Female	70	≥65	Yes	2013-10-07	60.4605	≥18 months	Colon	Right (+multiple/unk)	MMRp	KRAS_G13	2018-10-19	2019-02-01	No	0-1	1	3.5	2019-02-01	1	24.8667	2020-11-03	WT	MUT	WT	WT	WT
IT640	10	Italy	Female	44	<65	Yes	2015-12-01	27.4342	≥18 months	Colon	Left	MMRp	KRAS_other	2018-03-14	2018-06-07	No	0-1	1	2.83333	2018-06-07	1	5.1	2018-08-14	WT	WT	MUT	WT	WT
IT641	10	Italy	Female	68	≥65	No	2017-01-04	17.8618	<18 months	Colon	Right (+multiple/unk)	MMRp	KRAS_other	2018-07-01	2018-10-01	Yes	≥2	1	3.06667	2018-10-01	1	11.3333	2019-06-06	WT	WT	MUT	WT	WT
IT642	10	Italy	Female	61	<65	Yes	2016-12-10	20.7895	≥18 months	Colon	Right (+multiple/unk)	Unknown	Triple_WT	2018-09-03	2018-09-24	No	≥2	1	0.7	2018-09-24	1	1.2	2018-10-09	WT	WT	WT	WT	WT
IT643	10	Italy	Female	64	<65	No	2018-06-13	5.95395	<18 months	Colon	Right (+multiple/unk)	MMRp	NRAS	2018-12-11	2019-02-06	No	≥2	1	1.9	2019-02-06	1	2.73333	2019-03-03	WT	WT	WT	MUT	WT
IT644	10	Italy	Male	79	≥65	Yes	2017-05-01	18.5197	≥18 months	Colon	Right (+multiple/unk)	Unknown	Triple_WT	2018-11-15	2019-01-30	No	0-1	1	2.53333	2019-01-30	1	4.53333	2019-03-31	WT	WT	WT	WT	WT
IT645	10	Italy	Male	77	≥65	Yes	2014-06-04	54.7368	≥18 months	Colon	Left	Unknown	Triple_WT	2018-12-24	2019-10-01	No	0-1	1	9.36667	2019-10-01	1	29.1667	2021-05-17	WT	WT	WT	WT	WT
IT646	10	Italy	Male	43	<65	Yes	2015-03-30	62.5329	≥18 months	Colon	Left	MMRd	Triple_WT	2020-06-12	2020-12-30	Yes	0-1	1	6.7	2020-12-30	0	12.0667	2021-06-09	WT	WT	WT	WT	WT
IT647	10	Italy	Male	38	<65	Yes	2016-04-28	50.1645	≥18 months	Rectum	Left	Unknown	Triple_WT	2020-07-01	2020-10-13	No	0-1	1	3.46667	2020-10-13	0	11.4333	2021-06-09	WT	WT	WT	WT	WT
IT648	10	Italy	Female	56	<65	Yes	2015-05-04	39.375	≥18 months	Rectum	Left	Unknown	BRAF	2018-08-13	2019-02-04	No	0-1	1	5.83333	2019-02-04	1	9.5	2019-05-25	WT	WT	WT	WT	MUT
IT649	10	Italy	Male	57	<65	Yes	2013-12-07	64.1447	≥18 months	Rectum	Left	MMRd	Triple_WT	2019-04-10	2019-06-28	No	≥2	1	2.63333	2019-06-28	1	6.93333	2019-11-04	WT	WT	WT	WT	WT
IT650	10	Italy	Male	66	≥65	No	2015-06-25	35.0329	≥18 months	Rectum	Left	Unknown	Triple_WT	2018-05-25	2019-02-12	No	0-1	1	8.76667	2019-02-12	1	13.6333	2019-07-08	WT	WT	WT	WT	WT
IT651	10	Italy	Male	52	<65	Yes	2019-02-04	24.4408	≥18 months	Colon	Left	Unknown	Triple_WT	2021-02-16	2021-05-10	No	≥2	1	2.76667	2021-05-10	0	3.83333	2021-06-11	WT	WT	WT	WT	WT
IT652	10	Italy	Female	49	<65	Yes	2017-12-23	27.9276	≥18 months	Colon	Left	MMRp	Triple_WT	2020-04-20	2020-11-04	Yes	0-1	1	6.6	2020-11-04	0	13.9	2021-06-11	WT	WT	WT	WT	WT
IT653	10	Italy	Female	79	≥65	Yes	2017-01-05	42.9934	≥18 months	Colon	Right (+multiple/unk)	Unknown	Triple_WT	2020-08-04	Ongoing	No	≥2	0	10.3	2021-06-09	0	10.3	2021-06-09	WT	WT	WT	WT	WT
IT654	10	Italy	Male	72	≥65	Yes	2017-09-08	37.6316	≥18 months	Colon	Left	Unknown	BRAF	2020-10-26	Ongoing	Yes	0-1	0	7.53333	2021-06-09	0	7.53333	2021-06-09	WT	WT	WT	WT	MUT
IT655	9	Italy	Male	63	<65	No	2017-02-14	24.4408	≥18 months	Colon	Right (+multiple/unk)	Unknown	KRAS_G12	2019-02-27	2019-03-20	Yes	0-1	1	0.0666667	2019-03-01	1	0.0666667	2019-03-01	MUT	WT	WT	WT	WT
IT656	9	Italy	Male	62	<65	Yes	2011-01-01	94.5724	≥18 months	Colon	Left	Unknown	KRAS_G12	2018-11-15	2019-02-07	No	0-1	1	2.8	2019-02-07	1	4.56667	2019-04-01	MUT	WT	WT	WT	WT
IT657	9	Italy	Male	66	≥65	Yes	2017-02-03	25.0658	≥18 months	Colon	Right (+multiple/unk)	Unknown	KRAS_G12	2019-03-07	2019-08-01	Yes	0-1	1	5.93333	2019-09-01	1	5.93333	2019-09-01	MUT	WT	WT	WT	WT
IT658	9	Italy	Male	45	<65	Yes	2014-07-21	42.8618	≥18 months	Rectum	Left	MMRp	KRAS_G12	2018-02-13	2018-03-01	No	0-1	1	0.533333	2018-03-01	1	0.533333	2018-03-01	MUT	WT	WT	WT	WT
IT659	9	Italy	Male	68	≥65	Yes	2017-12-12	-18.1908		Colon	Right (+multiple/unk)	Unknown	KRAS_G12	2016-06-07	2019-08-01	No	0-1	1	40.0333	2019-09-21	1	40.0333	2019-09-21	MUT	WT	WT	WT	WT
IT660	9	Italy	Male	64	<65	Yes	2019-05-03	23.1908	≥18 months	Rectum	Left	MMRp	KRAS_G12	2021-04-07	2021-05-05	No	0-1	0	1.1	2021-05-10	0	1.43333	2021-05-20	MUT	WT	WT	WT	WT
IT661	9	Italy	Female	68	≥65	Yes	2016-03-11	61.4474	≥18 months	Colon	Left	MMRp	KRAS_G12	2021-04-22	2021-05-20	No	≥2	1	0.933333	2021-05-20	1	1.96667	2021-06-20	MUT	WT	WT	WT	WT
IT662	9	Italy	Female	68	≥65	Yes	2016-03-11	61.4474	≥18 months	Colon	Left	MMRp	KRAS_G12	2021-04-22	2021-05-20	No	≥2	1	0.933333	2021-05-20	1	1.96667	2021-06-20	MUT	WT	WT	WT	WT
IT663	9	Italy	Male	59	<65	Yes	2016-08-10	25.3947	≥18 months	Colon	Right (+multiple/unk)	MMRp	KRAS_G12	2018-09-21	2018-11-23	No	0-1	1	3.1	2018-12-23	1	6.4	2019-04-01	MUT	WT	WT	WT	WT
IT664	9	Italy	Male	78	≥65	Yes	2016-02-04	41.2171	≥18 months	Colon	Left	MMRp	KRAS_G12	2019-07-11	2020-02-13	No	0-1	1	9	2020-04-06	1	23.0333	2021-06-01	MUT	WT	WT	WT	WT
IT665	9	Italy	Male	68	≥65	Yes	2015-08-05	37.8289	≥18 months	Rectum	Left	Unknown	KRAS_G12	2018-09-28	2019-01-01	No	0-1	1	3.93333	2019-01-24	1	5.13333	2019-03-01	MUT	WT	WT	WT	WT
IT667	9	Italy	Male	80	≥65	No	2020-11-14	10.9211	<18 months	Colon	Left	Unknown	KRAS_G12	2021-10-12	Ongoing	No	0-1	0	3.86667	2022-02-05	0	3.86667	2022-02-05	MUT	WT	WT	WT	WT
IT668	9	Italy	Male	80	≥65	No	2020-11-14	10.9211	<18 months	Colon	Left	Unknown	KRAS_G12	2021-10-12	Ongoing	No	0-1	0	3.86667	2022-02-05	0	3.86667	2022-02-05	MUT	WT	WT	WT	WT
IT669	9	Italy	Male	65	≥65	Yes	2019-03-28	1.54605	<18 months	Colon	Right (+multiple/unk)	Unknown	KRAS_G13	2019-05-14	2020-05-22	Yes	0-1	1	11.7667	2020-05-01	1	21.9	2021-03-01	WT	MUT	WT	WT	WT
IT670	9	Italy	Female	73	≥65	Yes	2014-10-23	75.5263	≥18 months	Colon	Left	MMRp	KRAS_G13	2021-02-04	Ongoing	No	≥2	0	2.6	2021-04-23	0	2.6	2021-04-23	WT	MUT	WT	WT	WT
IT671	9	Italy	Male	64	<65	Yes	2015-09-07	47.0724	≥18 months	Rectum	Left	Unknown	KRAS_other	2019-08-08	2019-09-01	No	≥2	1	2.26667	2019-10-15	1	2.26667	2019-10-15	WT	WT	MUT	WT	WT
IT672	9	Italy	Male	63	<65	Yes	2014-11-24	47.4342	≥18 months	Rectum	Left	Unknown	KRAS_other	2018-11-05	2019-02-11	Yes	0-1	1	4.9	2019-04-01	1	4.9	2019-04-01	WT	WT	MUT	WT	WT
IT673	9	Italy	Male	77	≥65	Yes	2014-06-23	54.9013	≥18 months	Rectum	Left	Unknown	KRAS_other	2019-01-17	2019-02-14	No	0-1	1	3.46667	2019-05-01	1	3.46667	2019-05-01	WT	WT	MUT	WT	WT
IT674	9	Italy	Male	60	<65	Yes	2015-06-16	48.8816	≥18 months	Colon	Left	MMRp	KRAS_other	2019-07-11	2019-11-01	Yes	0-1	1	4.7	2019-11-29	1	4.9	2019-12-05	WT	WT	MUT	WT	WT
IT675	9	Italy	Female	81	≥65	Yes	2017-01-20	17.9276	<18 months	Colon	Left	Unknown	Triple_WT	2018-07-19	2019-09-10	No	≥2	1	16.5333	2019-11-27	1	17.8667	2020-01-06	WT	WT	WT	WT	WT
IT676	9	Italy	Female	81	≥65	Yes	2017-01-20	17.9276	<18 months	Colon	Left	Unknown	Triple_WT	2018-07-19	2019-09-10	No	≥2	1	16.5333	2019-11-27	1	17.8667	2020-01-06	WT	WT	WT	WT	WT
IT677	9	Italy	Female	79	≥65	Yes	2016-01-01	22.5329	≥18 months	Colon	Right (+multiple/unk)	Unknown	NRAS	2017-11-16	2018-01-01	No	0-1	1	4.9	2018-04-12	1	4.9	2018-04-12	WT	WT	WT	MUT	WT
IT683	9	Italy	Male	59	<65	Yes	2009-05-01	106.086	≥18 months	Colon	Left	MMRp	Triple_WT	2018-02-28	2018-11-08	No	0-1	1	8.43333	2018-11-08	1	11.2667	2019-02-01	WT	WT	WT	WT	WT
IT684	9	Italy	Male	65	≥65	Yes	2017-06-01	18.1908	≥18 months	Rectum	Left	Unknown	Triple_WT	2018-12-06	2019-02-18	No	0-1	1	2.46667	2019-02-18	0	2.46667	2019-02-18	WT	WT	WT	WT	WT
IT685	9	Italy	Female	65	≥65	Yes	2014-05-30	50.1974	≥18 months	Colon	Right (+multiple/unk)	Unknown	Triple_WT	2018-08-03	2019-02-12	No	0-1	1	8.03333	2019-04-01	1	8.03333	2019-04-01	WT	WT	WT	WT	WT
IT686	9	Italy	Male	77	≥65	Yes	2012-09-03	85.9539	≥18 months	Colon	Left	MMRp	Triple_WT	2019-10-30	2021-02-18	No	0-1	1	15.9	2021-02-18	0	15.9	2021-02-18	WT	WT	WT	WT	WT
IT687	9	Italy	Female	65	≥65	Yes	2018-06-01	13.75	<18 months	Colon	Left	MMRp	Triple_WT	2019-07-24	2019-08-07	No	≥2	1	0.466667	2019-08-07	1	1.3	2019-09-01	WT	WT	WT	WT	WT
IT688	9	Italy	Male	68	≥65	Yes	2014-05-27	61.3158	≥18 months	Colon	Right (+multiple/unk)	Unknown	Triple_WT	2019-07-04	2019-10-05	No	≥2	1	3.23333	2019-10-09	1	4.53333	2019-11-17	WT	WT	WT	WT	WT
IT689	9	Italy	Male	68	≥65	Yes	2014-05-27	61.3158	≥18 months	Colon	Right (+multiple/unk)	Unknown	Triple_WT	2019-07-04	2019-10-05	No	≥2	1	3.23333	2019-10-09	1	4.53333	2019-11-17	WT	WT	WT	WT	WT
IT691	9	Italy	Male	82	≥65	Yes	2017-09-01	14.2763	<18 months	Colon	Left	MMRp	Triple_WT	2018-11-09	2018-12-10	Yes	0-1	1	1.03333	2018-12-10	1	2.8	2019-02-01	WT	WT	WT	WT	WT
IT692	9	Italy	Male	73	≥65	Yes	2018-06-14	18.6513	≥18 months	Colon	Left	MMRp	NRAS	2020-01-02	2020-02-06	No	0-1	1	1.16667	2020-02-06	1	4	2020-05-01	WT	WT	WT	MUT	WT
IT693	9	Italy	Male	61	<65	No	2016-05-09	25.3618	≥18 months	Colon	Right (+multiple/unk)	MMRp	NRAS	2018-06-19	2018-09-04	Yes	0-1	1	3	2018-09-17	1	9.53333	2019-04-01	WT	WT	WT	MUT	WT
IT694	9	Italy	Male	60	<65	Yes	2009-08-19	100.395	≥18 months	Colon	Left	MMRp	Triple_WT	2017-12-27	2018-05-12	No	0-1	1	11.2	2018-11-28	0	17.7333	2019-06-12	WT	WT	WT	WT	WT
IT695	9	Italy	Female	47	<65	Yes	2011-03-07	97.5	≥18 months	Colon	Right (+multiple/unk)	Unknown	Triple_WT	2019-04-18	2020-02-01	Yes	0-1	1	10.8667	2020-03-09	1	13.6667	2020-06-01	WT	WT	WT	WT	WT
IT696	9	Italy	Male	78	≥65	Yes	2018-03-05	11.7763	<18 months	Colon	Left	Unknown	NRAS	2019-02-26	2019-06-01	No	0-1	1	3.6	2019-06-14	1	9.26667	2019-12-01	WT	WT	WT	MUT	WT
IT697	9	Italy	Female	62	<65	Yes	2016-12-23	36.8421	≥18 months	Colon	Left	Unknown	Triple_WT	2020-01-17	2020-06-11	Yes	0-1	1	5.3	2020-06-24	1	13.6333	2021-03-01	WT	WT	WT	WT	WT
IT698	9	Italy	Male	83	≥65	Yes	2017-10-17	17.5658	<18 months	Colon	Right (+multiple/unk)	Unknown	Triple_WT	2019-04-04	2019-07-03	No	0-1	1	3	2019-07-03	1	6	2019-10-01	WT	WT	WT	WT	WT
IT699	9	Italy	Male	55	<65	Yes	2014-03-26	43.0592	≥18 months	Colon	Right (+multiple/unk)	MMRp	Triple_WT	2017-10-25	2018-04-18	Yes	0-1	1	6.23333	2018-04-30	0	42.8	2021-05-01	WT	WT	WT	WT	WT
IT700	9	Italy	Female	59	<65	Yes	2015-12-01	53.4868	≥18 months	Rectum	Left	MMRp	NRAS	2020-05-14	2020-07-20	No	0-1	1	3.9	2020-09-08	1	9.7	2021-03-01	WT	WT	WT	MUT	WT
IT701	9	Italy	Male	70	≥65	Yes	2013-12-09	49.1776	≥18 months	Colon	Left	MMRp	Triple_WT	2018-01-12	2018-11-05	Yes	0-1	1	10.4667	2018-11-22	1	14.8	2019-04-01	WT	WT	WT	WT	WT
IT703	9	Italy	Male	73	≥65	Yes	2018-04-01	18.3224	≥18 months	Colon	Right (+multiple/unk)	Unknown	Triple_WT	2019-10-10	Ongoing	No	0-1	0	18.8	2021-04-26	0	18.8	2021-04-26	WT	WT	WT	WT	WT
IT704	8	Italy	Female	58	<65	No	2020-02-10	9.80263	<18 months	Colon	Left	MMRp	KRAS_G12	2020-12-04	2021-02-15	Yes	0-1	1	2.66667	2021-02-22	1	3.03333	2021-03-05	MUT	WT	WT	WT	WT
IT705	8	Italy	Female	58	<65	Yes	2016-05-15	21.0855	≥18 months	Colon	Right (+multiple/unk)	MMRp	KRAS_G12	2018-02-15	2018-05-11	Yes	0-1	1	3.4	2018-05-28	1	4.06667	2018-06-17	MUT	WT	WT	WT	WT
IT706	8	Italy	Male	54	<65	No	2019-05-15	14.5066	<18 months	Colon	Left	MMRp	KRAS_G12	2020-07-29	2020-10-06	No	0-1	1	2.3	2020-10-06	1	5.1	2020-12-29	MUT	WT	WT	WT	WT
IT707	8	Italy	Female	56	<65	Yes	2020-05-12	9.67105	<18 months	Colon	Right (+multiple/unk)	MMRp	KRAS_G12	2021-03-02	2021-05-07	Yes	0-1	0	2.16667	2021-05-06	0	2.16667	2021-05-06	MUT	WT	WT	WT	WT
IT708	8	Italy	Male	58	<65	Yes	2016-08-26	31.4145	≥18 months	Rectum	Left	MMRp	KRAS_G12	2019-04-08	2019-08-09	No	0-1	1	4.86667	2019-09-01	0	5.03333	2019-09-06	MUT	WT	WT	WT	WT
IT709	8	Italy	Female	52	<65	Yes	2020-05-05	2.36842	<18 months	Colon	Left	MMRp	KRAS_G12	2020-07-16	2020-07-30	Yes	0-1	1	0.6	2020-08-03	1	1.2	2020-08-21	MUT	WT	WT	WT	WT
IT710	8	Italy	Female	58	<65	Yes	2017-08-28	28.4211	≥18 months	Colon	Left	MMRp	KRAS_G12	2020-01-09	2020-01-26	No	≥2	1	1.46667	2020-02-22	1	1.46667	2020-02-22	MUT	WT	WT	WT	WT
IT711	8	Italy	Male	62	<65	Yes	2018-06-25	30.7566	≥18 months	Colon	Right (+multiple/unk)	MMRp	KRAS_G12	2021-01-15	2021-05-10	No	0-1	1	3.83333	2021-05-10	0	4.06667	2021-05-17	MUT	WT	WT	WT	WT
IT712	8	Italy	Female	50	<65	Yes	2017-07-12	4.17763	<18 months	Colon	Right (+multiple/unk)	MMRd	KRAS_G12	2017-11-16	2017-12-28	No	0-1	1	2.8	2018-02-08	1	4	2018-03-16	MUT	WT	WT	WT	WT
IT713	8	Italy	Female	68	≥65	Yes	2015-07-10	61.3487	≥18 months	Rectum	Left	MMRp	KRAS_G12	2020-08-17	2020-12-11	Yes	0-1	1	3.86667	2020-12-11	1	6.16667	2021-02-18	MUT	WT	WT	WT	WT
IT714	8	Italy	Male	62	<65	Yes	2010-12-01	89.5395	≥18 months	Rectum	Left	MMRp	KRAS_G12	2018-05-15	2019-03-24	No	0-1	1	11.0667	2019-04-12	1	16.2	2019-09-13	MUT	WT	WT	WT	WT
IT715	8	Italy	Male	59	<65	Yes	2016-03-07	23.9474	≥18 months	Colon	Left	MMRp	KRAS_G12	2018-03-05	2018-05-27	No	0-1	1	3.86667	2018-06-29	1	9.16667	2018-12-05	MUT	WT	WT	WT	WT
IT716	8	Italy	Male	60	<65	No	2016-09-15	17.0724	<18 months	Colon	Left	MMRp	KRAS_G12	2018-02-16	2018-05-18	No	0-1	1	3.4	2018-05-29	1	6.5	2018-08-30	MUT	WT	WT	WT	WT
IT717	8	Italy	Female	78	≥65	No	2015-06-10	56.4145	≥18 months	Colon	Left	Unknown	KRAS_G12	2020-02-19	08/0//2020	No	0-1	1	5.36667	2020-07-29	1	11.3	2021-01-23	MUT	WT	WT	WT	WT
IT718	8	Italy	Female	62	<65	Yes	2017-09-15	31.4803	≥18 months	Colon	Right (+multiple/unk)	MMRp	KRAS_G12	2020-04-29	2020-10-12	Yes	≥2	1	5.53333	2020-10-12	1	11.4333	2021-04-07	MUT	WT	WT	WT	WT
IT719	8	Italy	Male	67	≥65	Yes	2017-06-09	8.51974	<18 months	Colon	Left	MMRp	KRAS_G12	2018-02-23	2018-05-20	No	0-1	1	2.86667	2018-05-20	1	6.46667	2018-09-05	MUT	WT	WT	WT	WT
IT720	8	Italy	Female	75	≥65	No	2018-04-10	22.3684	≥18 months	Colon	Left	MMRp	KRAS_G12	2020-02-19	2021-02-02	No	0-1	1	12.6667	2021-03-05	0	14.6667	2021-05-04	MUT	WT	WT	WT	WT
IT721	8	Italy	Male	48	<65	Yes	2017-09-15	26.875	≥18 months	Colon	Right (+multiple/unk)	MMRp	KRAS_G12	2019-12-11	2019-08-12	No	0-1	1	9.4	2020-09-18	1	12.6	2020-12-23	MUT	WT	WT	WT	WT
IT722	8	Italy	Male	68	≥65	Yes	2016-12-21	17.0395	<18 months	Rectum	Left	MMRp	KRAS_G12	2018-05-23	2018-09-11	No	0-1	1	3.7	2018-09-11	1	13.7	2019-07-08	MUT	WT	WT	WT	WT
IT723	8	Italy	Female	38	<65	No	2017-08-09	19.3092	≥18 months	Colon	Left	MMRp	KRAS_G12	2019-03-19	2019-06-17	Yes	0-1	1	3	2019-06-17	1	5.13333	2019-08-20	MUT	WT	WT	WT	WT
IT724	8	Italy	Male	58	<65	Yes	2016-03-09	54.0461	≥18 months	Rectum	Left	MMRp	KRAS_G13	2020-09-07	2021-04-30	Yes	0-1	1	7.83333	2021-04-30	1	7.96667	2021-05-04	WT	MUT	WT	WT	WT
IT725	8	Italy	Female	64	<65	Yes	2015-05-05	48.9145	≥18 months	Colon	Left	MMRp	KRAS_G13	2019-05-31	2019-08-02	No	0-1	1	2.9	2019-08-26	1	6.33333	2019-12-07	WT	MUT	WT	WT	WT
IT726	8	Italy	Female	66	≥65		2018-12-21	22.6645	≥18 months	Colon	Right (+multiple/unk)	MMRp	KRAS_G13	2020-11-09	2021-02-09	No	0-1	1	3.86667	2021-03-05	0	4.76667	2021-04-01	WT	MUT	WT	WT	WT
IT727	8	Italy	Male	57	<65	Yes	2019-04-04	0.263158	<18 months	Colon	Left	Unknown	KRAS_G13	2019-04-12	2019-10-11	No	0-1	1	9.9	2020-02-03	1	23.0333	2021-03-03	WT	MUT	WT	WT	WT
IT728	8	Italy	Male	46	<65	No	2018-06-29	9.53947	<18 months	Colon	Right (+multiple/unk)	MMRp	KRAS_other	2019-04-15	2019-06-19	Yes	0-1	1	2.66667	2019-07-04	1	5.36667	2019-09-23	WT	WT	MUT	WT	WT
IT729	8	Italy	Male	65	≥65	Yes	2013-12-03	54.5724	≥18 months	Colon	Left	MMRp	Triple_WT	2018-06-19	2018-08-08	No	0-1	1	11.6	2019-06-02	1	11.6	2019-06-02	WT	WT	WT	WT	WT
IT730	8	Italy	Male	75	≥65	Yes	2019-02-14	19.7368	≥18 months	Colon	Right (+multiple/unk)	MMRp	BRAF	2020-10-06	2021-02-18	Yes	0-1	1	5.43333	2021-03-18	0	5.63333	2021-03-24	WT	WT	WT	WT	MUT
IT731	8	Italy	Male	67	≥65	No	2018-01-23	16.0855	<18 months	Colon	Left	MMRp	NRAS	2019-05-27	2019-08-26	No	0-1	1	3.53333	2019-09-10	1	4.53333	2019-10-10	WT	WT	WT	MUT	WT
IT732	8	Italy	Male	67	≥65	No	2016-07-04	30.3947	≥18 months	Colon	Left	MMRp	Triple_WT	2019-01-14	2019-05-20	No	0-1	1	4.36667	2019-05-25	1	6.5	2019-07-28	WT	WT	WT	WT	WT
IT733	8	Italy	Male	67	≥65	No	2019-05-09	13.0592	<18 months	Colon	Left	MMRp	Triple_WT	2020-06-09	2020-08-10	No	0-1	1	2.06667	2020-08-10	1	6.06667	2020-12-08	WT	WT	WT	WT	WT
IT734	8	Italy	Female	46	<65	Yes	2013-04-26	76.8421	≥18 months	Rectum	Left	MMRp	Triple_WT	2019-09-18	2020-04-15	No	0-1	1	7	2020-04-15	1	13.2667	2020-10-20	WT	WT	WT	WT	WT
IT735	8	Italy	Female	79	≥65	Yes	2019-01-07	9.27632	<18 months	Colon	Right (+multiple/unk)	Unknown	Triple_WT	2019-10-16	2019-12-30	Yes	0-1	1	2.5	2019-12-30	1	3.9	2020-02-10	WT	WT	WT	WT	WT
IT736	8	Italy	Male	74	≥65	No	2019-02-15	1.25	<18 months	Colon	Right (+multiple/unk)	Unknown	BRAF	2019-03-25	0&/04/2019	No	≥2	1	0.466667	2019-04-08	1	2.3	2019-06-02	WT	WT	WT	WT	MUT
IT737	8	Italy	Male	60	<65	Yes	2017-06-06	15.2303	<18 months	Rectum	Left	MMRp	Triple_WT	2018-09-12	2019-01-01	No	0-1	1	12.9333	2019-10-05	1	13.4	2019-10-19	WT	WT	WT	WT	WT
IT738	8	Italy	Female	63	<65	No	2016-01-18	32.7961	≥18 months	Colon	Left	MMRp	Triple_WT	2018-10-11	2018-12-22	Yes	0-1	1	4.23333	2019-02-15	0	7.66667	2019-05-29	WT	WT	WT	WT	WT
IT739	8	Italy	Male	69	≥65	No	2016-07-04	41.5789	≥18 months	Colon	Right (+multiple/unk)	MMRp	Triple_WT	2019-12-20	2020-04-07	No	0-1	0	7.16667	2020-07-22	0	17.2667	2021-05-21	WT	WT	WT	WT	WT
IT740	8	Italy	Male	48	<65	Yes	2015-12-01	41.9079	≥18 months	Colon	Left	MMRp	Triple_WT	2019-05-28	2019-08-16	No	0-1	1	3.06667	2019-08-28	0	5	2019-10-25	WT	WT	WT	WT	WT
IT741	8	Italy	Female	53	<65	Yes	2017-10-24	16.0855	<18 months	Rectum	Left	MMRp	NRAS	2019-02-25	2019-10-23	No	0-1	1	8.3	2019-11-01	1	14.5	2020-05-05	WT	WT	WT	MUT	WT
IT742	8	Italy	Male	68	≥65	Yes	2012-08-23	78.5197	≥18 months	Rectum	Left	MMRp	Triple_WT	2019-03-07	2020-05-20	No	0-1	1	14.3333	2020-05-10	0	26.7667	2021-05-18	WT	WT	WT	WT	WT
IT743	8	Italy	Male	49	<65	No	2019-03-01	11.9737	<18 months	Colon	Left	MMRp	Triple_WT	2020-02-28	2021-03-10	Yes	0-1	1	13.4333	2021-04-06	0	14.6	2021-05-11	WT	WT	WT	WT	WT
IT744	8	Italy	Male	76	≥65	No	2017-05-31	37.5	≥18 months	Rectum	Left	Unknown	Triple_WT	2020-07-14	2020-10-02	No	0-1	1	3.1	2020-10-15	1	9.26667	2021-04-18	WT	WT	WT	WT	WT
IT745	8	Italy	Male	60	<65	No	2016-06-20	39.2105	≥18 months	Rectum	Left	MMRp	Triple_WT	2019-09-25	2019-12-20	No	0-1	1	3.9	2020-01-20	1	17.4333	2021-03-01	WT	WT	WT	WT	WT
IT746	8	Italy	Female	52	<65	No	2020-01-22	10.1974	<18 months	Colon	Left	MMRp	Triple_WT	2020-11-27	2021-03-05	Yes	0-1	1	3	2021-02-25	0	4.43333	2021-04-09	WT	WT	WT	WT	WT
IT747	8	Italy	Male	68	≥65	No	2019-07-12	16.6776	<18 months	Rectum	Left	MMRp	BRAF	2020-11-30	2021-03-01	No	0-1	1	3.03333	2021-03-01	1	4.53333	2021-04-15	WT	WT	WT	WT	MUT
IT748	8	Italy	Female	65	≥65	Yes	2010-08-17	103.257	≥18 months	Colon	Right (+multiple/unk)	MMRp	Triple_WT	2019-03-22	2019-07-02	No	0-1	1	4.2	2019-07-26	1	8.26667	2019-11-25	WT	WT	WT	WT	WT
IT749	8	Italy	Female	81	≥65	No	2017-12-21	16.8092	<18 months	Colon	Left	MMRp	Triple_WT	2019-05-16	2019-08-05	No	0-1	1	3.66667	2019-09-03	1	8.56667	2020-01-28	WT	WT	WT	WT	WT
IT750	8	Italy	Female	71	≥65	Yes	2016-08-12	33.8487	≥18 months	Rectum	Left	MMRp	Triple_WT	2019-06-07	2020-02-28	No	0-1	1	8.73333	2020-02-24	1	13.7333	2020-07-23	WT	WT	WT	WT	WT
IT751	8	Italy	Male	77	≥65	No	2016-02-26	35.2303	≥18 months	Rectum	Left	Unknown	Triple_WT	2019-02-01	2019-05-10	No	0-1	1	3.26667	2019-05-10	1	10.6333	2019-12-17	WT	WT	WT	WT	WT
IT752	8	Italy	Female	54	<65	No	2015-08-25	34.6382	≥18 months	Rectum	Left	MMRp	Triple_WT	2018-07-13	2019-12-27	Yes	0-1	1	18.3	2020-01-13	1	26.1667	2020-09-05	WT	WT	WT	WT	WT
IT753	8	Italy	Male	72	≥65	No	2017-10-09	17.7632	<18 months	Colon	Right (+multiple/unk)	Unknown	Triple_WT	2019-04-02	2019-05-17	No	0-1	1	1.5	2019-05-17	0	1.5	nan	WT	WT	WT	WT	WT
IT754	8	Italy	Male	58	<65	Yes	2019-10-29	17.8289	<18 months	Colon	Left	MMRp	Triple_WT	2021-04-23	Ongoing	Yes	0-1	0	0.933333	2021-05-21	0	0.933333	2021-05-21	WT	WT	WT	WT	WT
IT755	7	Italy	Male	63	<65	Yes	2018-06-18	9.57237	<18 months	Rectum	Left	MMRp	KRAS_G12	2019-04-05	2019-04-24	No	≥2	1	1.33333	2019-05-15	1	1.33333	2019-05-15	MUT	WT	WT	WT	WT
IT757	7	Italy	Female	73	≥65	Yes	2016-09-01	32.9934	≥18 months	Rectum	Left	MMRp	KRAS_G12	2019-06-01	2020-01-22	No	0-1	1	9.16667	2020-03-02	1	13.5	2020-07-10	MUT	WT	WT	WT	WT
IT758	7	Italy	Male	69	≥65	Yes	2017-01-01	14.9671	<18 months	Rectum	Left	MMRp	KRAS_G12	2018-04-01	2018-07-15	No	0-1	1	15.2	2019-07-01	0	20.2333	2019-11-29	MUT	WT	WT	WT	WT
IT759	7	Italy	Female	68	≥65	Yes	2018-07-04	10.9211	<18 months	Colon	Right (+multiple/unk)	MMRp	KRAS_G13	2019-06-01	2019-10-16	No	0-1	1	4.56667	2019-10-16	1	7.23333	2020-01-04	WT	MUT	WT	WT	WT
IT760	7	Italy	Male	68	≥65	Yes	2014-11-13	65.3947	≥18 months	Rectum	Left	MMRp	Triple_WT	2020-04-23	2020-11-26	No	0-1	1	7.23333	2020-11-26	0	7.23333	2020-11-26	WT	WT	WT	WT	WT
IT761	7	Italy	Male	52	<65	Yes	2018-02-09	19.9671	≥18 months	Rectum	Left	MMRp	Triple_WT	2019-10-09	2019-12-23	No	0-1	1	2.5	2019-12-23	1	2.7	2019-12-29	WT	WT	WT	WT	WT
IT762	7	Italy	Male	74	≥65	Yes	2019-03-25	23.125	≥18 months	Rectum	Left	MMRp	Triple_WT	2021-02-25	2021-03-26	No	≥2	1	1.16667	2021-04-01	0	1.43333	2021-04-09	WT	WT	WT	WT	WT
IT763	7	Italy	Male	82	≥65	Yes	2018-03-18	25.1974	≥18 months	Colon	Left	MMRp	Triple_WT	2020-04-22	2020-10-07	Yes	≥2	1	5.6	2020-10-07	0	6	2020-10-19	WT	WT	WT	WT	WT
IT764	7	Italy	Male	55	<65	Yes	2017-02-13	29.5724	≥18 months	Rectum	Left	MMRp	Triple_WT	2019-08-01	2019-09-01	Yes	0-1	1	2.5	2019-10-15	1	3.5	2019-11-14	WT	WT	WT	WT	WT
IT765	7	Italy	Male	72	≥65	Yes	2018-04-14	16.25	<18 months	Colon	Left	MMRp	Triple_WT	2019-08-21	2019-09-16	No	≥2	1	0.866667	2019-09-16	1	2.1	2019-10-23	WT	WT	WT	WT	WT
IT766	7	Italy	Male	50	<65	Yes	2015-09-01	47.0395	≥18 months	Colon	Left	MMRp	BRAF	2019-08-01	2020-02-01	No	0-1	1	6.13333	2020-02-01	0	9.1	2020-04-30	WT	WT	WT	WT	MUT
IT767	7	Italy	Male	67	≥65	No	2015-10-15	31.5789	≥18 months	Rectum	Left	MMRp	Triple_WT	2018-06-01	2018-10-02	No	0-1	1	4.1	2018-10-02	1	9.46667	2019-03-12	WT	WT	WT	WT	WT
IT768	7	Italy	Male	50	<65	Yes	2016-11-05	45.9868	≥18 months	Colon	Left	MMRp	Triple_WT	2020-09-03	2021-04-24	Yes	0-1	1	8.03333	2021-05-02	0	9	2021-05-31	WT	WT	WT	WT	WT
IT769	7	Italy	Male	63	<65	Yes	2015-10-14	47.6316	≥18 months	Colon	Left	MMRp	Triple_WT	2019-10-01	2020-03-01	No	0-1	1	5.43333	2020-03-12	0	19.4667	2021-05-07	WT	WT	WT	WT	WT
IT770	7	Italy	Female	56	<65	Yes	2018-07-07	27.8947	≥18 months	Colon	Left	MMRp	Triple_WT	2020-11-01	Ongoing	No	0-1	0	7.03333	2021-05-31	0	7.03333	2021-05-31	WT	WT	WT	WT	WT
IT771	7	Italy	Male	70	≥65	Yes	2018-05-16	23.5526	≥18 months	Colon	Left	MMRp	Triple_WT	2020-05-01	Ongoing	No	0-1	0	13.1667	2021-05-31	0	13.1667	2021-05-31	WT	WT	WT	WT	WT
IT772	6	Italy	Male	65	≥65	Yes	2016-03-25	40.625	≥18 months	Colon	Left	MMRd	Triple_WT	2019-08-12	2019-12-05	No	0-1	1	3.83333	2019-12-05	1	4.63333	2019-12-29	WT	WT	WT	WT	WT
IT773	6	Italy	Male	54	<65	Yes	2015-01-03	15.4934	<18 months	Colon	Right (+multiple/unk)	MMRd	BRAF	2016-04-18	2016-05-15	No	0-1	1	1	2016-05-18	1	1.83333	2016-06-12	WT	WT	WT	WT	MUT
IT774	6	Italy	Male	62	<65	Yes	2011-08-18	56.5461	≥18 months	Colon	Left	MMRd	BRAF	2016-05-02	2016-09-02	No	0-1	1	4.03333	2016-08-31	1	16.3667	2017-09-05	WT	WT	WT	WT	MUT
IT775	6	Italy	Male	71	≥65	Yes	nan			Colon	Right (+multiple/unk)	Unknown	BRAF	2016-07-22	2017-04-10	No	0-1	1	8.9	2017-04-15	1	26.2667	2018-09-18	WT	WT	WT	WT	MUT
IT776	6	Italy	Female	50	<65	Yes	2014-05-23	25.2632	≥18 months	Colon	Left	Unknown	Triple_WT	2016-06-29	2017-04-14	Yes	0-1	1	9.53333	2017-04-11	1	33.3	2019-03-25	WT	WT	WT	WT	WT
IT777	5	Italy	Male	64	<65	Yes	2017-11-16	18.2237	≥18 months	Colon	Right (+multiple/unk)	Unknown	KRAS_G12	2019-05-24	2020-04-10	No	0-1	1	10.4	2020-03-31	1	15.1667	2020-08-21	MUT	WT	WT	WT	WT
IT778	5	Italy	Male	71	≥65	Yes	2015-01-16	36.5789	≥18 months	Colon	Right (+multiple/unk)	MMRp	KRAS_G13	2018-02-01	2018-07-01	No	0-1	1	6.6	2018-08-18	1	8.86667	2018-10-25	WT	MUT	WT	WT	WT
IT779	5	Italy	Male	76	≥65	Yes	2019-01-17	4.96711	<18 months	Rectum	Left	MMRp	Triple_WT	2019-06-17	2019-08-12	No	≥2	1	1.86667	2019-08-12	1	3.4	2019-09-27	WT	WT	WT	WT	WT
IT780	5	Italy	Male	49	<65	Yes	2017-12-01	30.8553	≥18 months	Rectum	Left	Unknown	BRAF	2020-06-26	2020-07-15	No	0-1	1	1.5	2020-08-10	1	1.5	2020-08-10	WT	WT	WT	WT	MUT
IT782	5	Italy	Male	69	≥65	Yes	2017-12-13	12.6316	<18 months	Colon	Left	MMRp	Triple_WT	2019-01-01	2019-07-01	No	0-1	1	6.2	2019-07-06	1	26.3	2021-02-28	WT	WT	WT	WT	WT
IT783	5	Italy	Female	59	<65	Yes	2015-04-22	56.4145	≥18 months	Colon	Left	MMRd	Triple_WT	2020-01-01	2020-04-01	Yes	0-1	1	4.36667	2020-05-11	1	17	2021-05-25	WT	WT	WT	WT	WT
IT784	3	Italy	Male	80	≥65	Yes	2018-07-16	5.88816	<18 months	Colon	Left	Unknown	KRAS_G12	2019-01-11	2019-06-20	No	≥2	1	5.3	2019-06-19	1	7.36667	2019-08-20	MUT	WT	WT	WT	WT
IT785	3	Italy	Male	58	<65	Yes	2017-04-19	28.0592	≥18 months	Rectum	Left	MMRp	KRAS_G12	2019-08-20	2019-11-20	Yes	0-1	1	2.8	2019-11-12	1	10	2020-06-15	MUT	WT	WT	WT	WT
IT786	3	Italy	Female	75	≥65	Yes	2014-08-25	54.5724	≥18 months	Colon	Left	MMRp	KRAS_G12	2019-03-11	2019-06-15	No	≥2	1	3.2	2019-06-15	0	9	2019-12-06	MUT	WT	WT	WT	WT
IT787	3	Italy	Female	54	<65	Yes	2016-09-05	25.4276	≥18 months	Colon	Left	MMRp	KRAS_G13	2018-10-18	2019-01-17	No	0-1	1	3.1	2019-01-19	0	10.6667	2019-09-03	WT	MUT	WT	WT	WT
IT788	3	Italy	Male	74	≥65	Yes	2018-11-07	15.0658	<18 months	Rectum	Left	MMRp	Triple_WT	2020-02-08	2020-06-04	No	0-1	1	3.9	2020-06-04	1	4.16667	2020-06-12	WT	WT	WT	WT	WT
IT789	3	Italy	Female	56	<65	Yes	2017-11-22	23.2237	≥18 months	Rectum	Left	MMRp	Triple_WT	2019-10-29	2020-01-28	No	0-1	1	3.56667	2020-02-13	1	16.2667	2021-02-28	WT	WT	WT	WT	WT
IT790	3	Italy	Male	75	≥65	Yes	2021-02-11	-24.5066		Colon	Left	MMRp	Triple_WT	2019-01-28	2019-09-25	No	≥2	1	8.76667	2019-10-18	0	27.5667	2021-05-04	WT	WT	WT	WT	WT
IT791	3	Italy	Male	68	≥65	Yes	2014-11-06	41.8092	≥18 months	Rectum	Left	MMRp	Triple_WT	2018-04-30	2019-02-01	No	0-1	1	9.13333	2019-01-29	1	29.5	2020-10-01	WT	WT	WT	WT	WT
IT792	3	Italy	Female	70	≥65	Yes	2014-05-14	74.1118	≥18 months	Colon	Left	MMRp	Triple_WT	2020-07-14	Ongoing	Yes	0-1	0	9.43333	2021-04-23	0	9.43333	2021-04-23	WT	WT	WT	WT	WT
IT793	2	Italy	Male	73	≥65	Yes	2015-11-01	70.1645	≥18 months	Rectum	Left	MMRp	KRAS_G12	2021-09-03	nan	No	≥2	1	3.76667	2021-12-25	0	3.76667	2021-12-25	MUT	WT	WT	WT	WT
IT794	2	Italy	Male	62	<65	Yes	2013-06-15	72.1382	≥18 months	Colon	Left	MMRp	KRAS_G12	2019-06-17	2019-08-11	No	0-1	1	2.93333	2019-09-13	0	3.13333	2019-09-19	MUT	WT	WT	WT	WT
IT795	2	Italy	Male	83	≥65	Yes	2018-07-15	16.4474	<18 months	Colon	Right (+multiple/unk)	MMRp	KRAS_G12	2019-11-27	2020-01-13	No	0-1	1	2.26667	2020-02-03	1	7.46667	2020-07-08	MUT	WT	WT	WT	WT
IT796	2	Italy	Male	56	<65	Yes	2020-02-15	9.76974	<18 months	Colon	Right (+multiple/unk)	MMRp	KRAS_G12	2020-12-08	2021-02-27	No	0-1	1	3.46667	2021-03-22	0	4.23333	2021-04-14	MUT	WT	WT	WT	WT
IT797	2	Italy	Male	58	<65	Yes	2016-10-15	30.8224	≥18 months	Colon	Left	MMRp	KRAS_G12	2019-05-10	2019-07-28	Yes	0-1	1	2.73333	2019-07-31	0	6.86667	2019-12-02	MUT	WT	WT	WT	WT
IT798	2	Italy	Female	54	<65	Yes	2018-01-15	18.75	≥18 months	Colon	Left	Unknown	KRAS_G12	2019-08-08	2019-10-31	No	0-1	1	3.26667	2019-11-14	1	12.0333	2020-08-03	MUT	WT	WT	WT	WT
IT799	2	Italy	Female	74	≥65	Yes	2016-04-15	32.8618	≥18 months	Colon	Left	MMRp	KRAS_G12	2019-01-09	2019-04-10	Yes	0-1	1	3.03333	2019-04-10	0	13.3333	2020-02-13	MUT	WT	WT	WT	WT
IT800	2	Italy	Female	75	≥65	No	2017-07-18	14.3092	<18 months	Colon	Right (+multiple/unk)	MMRp	KRAS_G12	2018-09-26	2019-01-02	Yes	0-1	1	3.26667	2019-01-02	0	17.3333	2020-02-28	MUT	WT	WT	WT	WT
IT801	2	Italy	Female	64	<65	Yes	2019-01-15	15	<18 months	Rectum	Left	MMRp	KRAS_G12	2020-04-15	2020-06-21	No	0-1	1	2.4	2020-06-26	1	5.06667	2020-09-14	MUT	WT	WT	WT	WT
IT802	2	Italy	Female	67	≥65	Yes	2008-02-15	121.086	≥18 months	Colon	Right (+multiple/unk)	MMRp	KRAS_G12	2018-03-15	2018-08-15	No	0-1	1	4.06667	2018-07-15	0	19.1667	2019-10-11	MUT	WT	WT	WT	WT
IT803	2	Italy	Male	79	≥65	Yes	2018-02-15	16.7763	<18 months	Colon	Right (+multiple/unk)	MMRp	KRAS_G12	2019-07-10	2019-12-28	No	0-1	1	5.66667	2019-12-27	0	6.93333	2020-02-03	MUT	WT	WT	WT	WT
IT804	2	Italy	Male	63	<65	Yes	2018-02-08	10.9868	<18 months	Rectum	Left	MMRp	KRAS_G13	2019-01-08	2019-04-12	No	0-1	1	12.4667	2020-01-17	0	12.4667	2020-01-17	WT	MUT	WT	WT	WT
IT805	2	Italy	Female	75	≥65	Yes	2014-03-17	51.0197	≥18 months	Colon	Right (+multiple/unk)	Unknown	KRAS_G13	2018-06-15	2019-02-07	No	0-1	1	7.9	2019-02-07	0	33.0333	2021-03-02	WT	MUT	WT	WT	WT
IT806	2	Italy	Male	65	≥65	No	2016-02-15	41.0526	≥18 months	Colon	Right (+multiple/unk)	Unknown	KRAS_G13	2019-07-17	2019-10-05	No	0-1	1	2.76667	2019-10-08	1	8.23333	2020-03-20	WT	MUT	WT	WT	WT
IT807	2	Italy	Male	71	≥65	Yes	2019-09-15	5.42763	<18 months	Rectum	Left	MMRp	KRAS_other	2020-02-27	2020-05-18	No	0-1	1	3.86667	2020-06-22	1	14.0333	2021-04-23	WT	WT	MUT	WT	WT
IT808	2	Italy	Male	64	<65	No	2015-10-15	33.9803	≥18 months	Rectum	Left	Unknown	Triple_WT	2018-08-13	2018-09-30	No	≥2	1	1.86667	2018-10-08	0	1.86667	2018-10-08	WT	WT	WT	WT	WT
IT809	2	Italy	Male	49	<65	Yes	2018-09-26	26.0526	≥18 months	Colon	Right (+multiple/unk)	MMRd	Triple_WT	2020-11-26	2021-01-09	Yes	≥2	1	2.13333	2021-01-29	1	3.46667	2021-03-10	WT	WT	WT	WT	WT
IT810	2	Italy	Female	66	≥65	Yes	2016-10-26	28.6842	≥18 months	Colon	Left	MMRp	Triple_WT	2019-03-17	2019-05-07	Yes	0-1	1	1.7	2019-05-07	0	7	2019-10-13	WT	WT	WT	WT	WT
IT811	2	Italy	Male	64	<65	Yes	2017-10-15	39.2105	≥18 months	Rectum	Left	MMRp	Triple_WT	2021-01-19	2021-03-08	No	0-1	1	1.2	2021-02-24	0	6.53333	2021-08-03	WT	WT	WT	WT	WT
IT812	2	Italy	Male	79	≥65	No	2019-02-15	14.1776	<18 months	Colon	Left	MMRp	Triple_WT	2020-04-21	2020-06-20	No	0-1	1	3.7	2020-08-10	0	10.7333	2021-03-09	WT	WT	WT	WT	WT
IT813	2	Italy	Male	75	≥65	Yes	2016-02-19	54.8355	≥18 months	Colon	Left	MMRp	BRAF	2020-09-12	2020-11-29	No	0-1	1	3	2020-12-11	0	8.56667	2021-05-27	WT	WT	WT	WT	MUT
IT814	2	Italy	Male	62	<65	Yes	2015-03-15	56.6447	≥18 months	Rectum	Left	MMRp	Triple_WT	2019-12-01	2020-02-04	No	0-1	1	2.16667	2020-02-04	0	11.6333	2020-11-14	WT	WT	WT	WT	WT
IT815	2	Italy	Male	52	<65	Yes	2017-10-02	23.6513	≥18 months	Rectum	Left	MMRp	Triple_WT	2019-09-21	2019-12-23	No	0-1	1	3.1	2019-12-23	0	13.7	2020-11-05	WT	WT	WT	WT	WT
IT816	2	Italy	Female	64	<65	Yes	2014-04-15	57.3355	≥18 months	Colon	Right (+multiple/unk)	MMRp	Triple_WT	2019-01-22	2019-09-26	Yes	0-1	1	8.23333	2019-09-26	1	20.3	2020-09-22	WT	WT	WT	WT	WT
IT817	2	Italy	Female	56	<65	Yes	2015-01-15	37.8947	≥18 months	Colon	Left	MMRp	Triple_WT	2018-03-12	2018-06-22	No	0-1	1	3.63333	2018-06-29	0	18.4667	2019-09-17	WT	WT	WT	WT	WT
IT818	2	Italy	Male	57	<65	Yes	2017-07-15	17.7632	<18 months	Colon	Left	MMRp	Triple_WT	2019-01-06	2019-06-13	No	0-1	1	5.26667	2019-06-13	1	20.4667	2020-09-11	WT	WT	WT	WT	WT
IT819	2	Italy	Female	79	≥65	Yes	2017-06-15	33.5855	≥18 months	Rectum	Left	Unknown	Triple_WT	2020-04-01	2020-08-01	No	0-1	1	3.96667	2020-07-29	0	7.16667	2020-11-02	WT	WT	WT	WT	WT
IT820	2	Italy	Male	70	≥65	Yes	2016-07-15	22.0395	≥18 months	Colon	Left	MMRp	Triple_WT	2018-05-16	2018-07-01	No	0-1	1	2.3	2018-07-24	1	7.8	2019-01-05	WT	WT	WT	WT	WT
IT821	1	Italy	Female	58	<65	Yes	2015-01-15	46.7434	≥18 months	Colon	Left	Unknown	KRAS_G12	2018-12-06	2019-03-15	No	≥2	1	3.93333	2019-04-03	1	4.5	2019-04-20	MUT	WT	WT	WT	WT
IT822	1	Italy	Female	76	≥65	No	2018-05-15	22.0724	≥18 months	Colon	Left	Unknown	KRAS_G12	2020-03-16	2020-04-27	No	≥2	1	1.96667	2020-05-14	1	3	2020-06-14	MUT	WT	WT	WT	WT
IT823	1	Italy	Male	75	≥65	No	2016-06-15	23.8816	≥18 months	Colon	Right (+multiple/unk)	MMRp	KRAS_G12	2018-06-11	2018-08-17	No	0-1	1	2.8	2018-09-03	0	4.2	2018-10-15	MUT	WT	WT	WT	WT
IT824	1	Italy	Female	52	<65	Yes	2015-12-15	27.8618	≥18 months	Rectum	Left	Unknown	KRAS_G12	2018-04-10	2018-08-10	Yes	0-1	1	4.06667	2018-08-10	0	5.46667	2018-09-21	MUT	WT	WT	WT	WT
IT825	1	Italy	Female	76	≥65	Yes	2016-05-02	25.5592	≥18 months	Colon	Left	Unknown	KRAS_G12	2018-06-18	2018-08-15	Yes	0-1	1	1.93333	2018-08-15	0	3.7	2018-10-07	MUT	WT	WT	WT	WT
IT826	1	Italy	Male	56	<65	Yes	2016-06-15	23.1908	≥18 months	Rectum	Left	MMRp	KRAS_G12	2018-05-21	2018-06-29	No	0-1	0	12.6667	2019-06-05	0	12.6667	2019-06-05	MUT	WT	WT	WT	WT
IT827	1	Italy	Female	48	<65	Yes	2018-04-15	10.2303	<18 months	Colon	Right (+multiple/unk)	MMRp	KRAS_G12	2019-02-20	2019-07-12	Yes	0-1	1	4.76667	2019-07-13	0	9.73333	2019-12-09	MUT	WT	WT	WT	WT
IT828	1	Italy	Male	57	<65	Yes	2014-09-15	73.1908	≥18 months	Colon	Left	MMRp	KRAS_G13	2020-10-18	2021-01-24	No	0-1	1	3.1	2021-01-19	0	7.06667	2021-05-18	WT	MUT	WT	WT	WT
IT829	1	Italy	Male	62	<65	Yes	2015-01-01	48.1579	≥18 months	Rectum	Left	MMRp	Triple_WT	2019-01-04	2019-05-07	No	0-1	1	26.3667	2021-03-05	0	31.9333	2021-08-19	WT	WT	WT	WT	WT
IT831	1	Italy	Male	67	≥65	Yes	2014-09-11	42.9605	≥18 months	Rectum	Left	Unknown	Triple_WT	2018-04-09	2018-05-21	No	0-1	1	1.4	2018-05-21	0	1.96667	2018-06-07	WT	WT	WT	WT	WT
IT832	1	Italy	Female	68	≥65	Yes	2016-07-20	31.1513	≥18 months	Colon	Left	MMRp	Triple_WT	2019-02-22	2019-05-07	Yes	0-1	1	2.46667	2019-05-07	0	8.66667	2019-11-09	WT	WT	WT	WT	WT
IT834	1	Italy	Male	59	<65	No	2017-11-15	26.8092	≥18 months	Rectum	Left	MMRp	Triple_WT	2020-02-08	2020-05-08	No	0-1	1	4.06667	2020-06-09	0	11.8333	2021-01-28	WT	WT	WT	WT	WT
IT835	1	Italy	Male	54	<65	Yes	2010-09-04	101.053	≥18 months	Colon	Right (+multiple/unk)	MMRp	NRAS	2019-02-01	Ongoing	No	0-1	1	4.46667	2019-06-15	0	14.8	2020-04-20	WT	WT	WT	MUT	WT
IT836	1	Italy	Male	64	<65	Yes	2015-07-15	38.6184	≥18 months	Rectum	Left	Unknown	Triple_WT	2018-10-01	2019-06-15	No	0-1	1	8.56667	2019-06-15	0	14.9333	2019-12-23	WT	WT	WT	WT	WT
IT837	1	Italy	Female	81	≥65	No	2020-01-07	9.76974	<18 months	Colon	Right (+multiple/unk)	MMRp	KRAS_G12	2020-10-30	2020-01-14	Yes	0-1	1	2.46667	2021-01-12	0	2.46667	12/01/2021	MUT	WT	WT	WT	WT
IT838	1	Italy	Female	55	<65	Yes	2018-11-28	16.875	<18 months	Colon	Left	Unknown	KRAS_G12	2020-04-24	2020-06-15	Yes	≥2	1	1.83333	2020-06-18	0	2.33333	2020-07-03	MUT	WT	WT	WT	WT
IT840	1	Italy	Male	75	≥65	No	2015-07-01	55.4276	≥18 months	Colon	Right (+multiple/unk)	Unknown	Triple_WT	2020-02-10	2021-02-17	No	0-1	1	13.1667	2021-03-11	0	15.5	2021-05-20	WT	WT	WT	WT	WT
IT841	1	Italy	Female	60	<65	No	2014-12-15	63.5526	≥18 months	Rectum	Left	MMRp	Triple_WT	2020-03-30	Ongoing	No	0-1	1	12.5	2021-04-09	0	13.0667	2021-04-26	WT	WT	WT	WT	WT
IT842	1	Italy	Male	61	<65	Yes	2017-10-15	39.2763	≥18 months	Colon	Right (+multiple/unk)	Unknown	KRAS_G12	2021-01-21	2021-03-23	Yes	0-1	1	1.86667	2021-03-18	0	5.5	2021-07-05	MUT	WT	WT	WT	WT
IT843	1	Italy	Male	64	<65	Yes	2017-08-10	18.3553	≥18 months	Colon	Right (+multiple/unk)	MMRp	KRAS_G12	2019-02-19	2021-04-16	No	≥2	1	26.4333	2021-04-22	0	31.9667	2021-10-05	MUT	WT	WT	WT	WT
IT844	1	Italy	Male	67	≥65	Yes	2018-10-15	28.0921	≥18 months	Colon	Right (+multiple/unk)	MMRp	KRAS_G12	2021-02-15	2021-05-10	No	0-1	1	7.73333	2021-10-05	0	10.1667	2021-12-17	MUT	WT	WT	WT	WT
IT845	1	Italy	Male	70	≥65	Yes	2017-04-01	46.5789	≥18 months	Colon	Left	MMRp	Triple_WT	2021-02-15	nan	Yes	≥2	1	0.933333	2021-03-15	1	0.933333	2021-03-15	WT	WT	WT	WT	WT
IT846	1	Italy	Male	59	<65	Yes	2018-04-01	34.8026	≥18 months	Rectum	Left	MMRp	NRAS	2021-02-22	nan	No	≥2	1	4.13333	2021-06-26	0	5.43333	2021-08-04	WT	WT	WT	MUT	WT
IT847	1	Italy	Male	79	≥65	Yes	2019-01-15	24.375	≥18 months	Colon	Left	Unknown	Triple_WT	2021-01-25	2021-03-03	No	≥2	1	1.23333	2021-03-03	1	2.3	2021-04-04	WT	WT	WT	WT	WT
IT848	1	Italy	Female	71	≥65	Yes	2018-10-15	27.6974	≥18 months	Colon	Left	Unknown	Triple_WT	2021-02-03	2021-02-03	No	≥2	1	10.1	2021-12-03	0	10.1	2021-12-03	WT	WT	WT	WT	WT
UK001	4	UK	Male	49.6292	<65	Yes	2016-07-01	16.9079	<18 months	Rectum	Left	MMRp	KRAS_G12	2017-11-27	2017-12-01	No	0-1	1	0.133333	2017-12-01	1	4.5	2018-04-11	MUT	WT	WT	WT	WT
UK002	21	UK	Female	47	<65	Yes	2020-06-08	15.3289	<18 months	Rectum	Left	MMRp	KRAS_G12	2021-09-17	2021-09-24	No	≥2	1	0.233333	2021-09-24	1	2.1	2021-11-19	MUT	WT	WT	WT	WT
UK003	21	UK	Female	29	<65	No	2015-08-10	18.4211	≥18 months	Colon	Left	Unknown	KRAS_G12	2017-02-20	2017-02-27	No	0-1	1	0.233333	2017-02-27	0	0.466667	2017-03-06	MUT	WT	WT	WT	WT
UK004	21	UK	Male	68	≥65	No	2018-04-11	43.5526	≥18 months	Rectum	Left	MMRp	KRAS_G12	2021-11-25	2021-12-02	No	0-1	1	0.233333	2021-12-02	0	2.26667	2022-02-01	MUT	WT	WT	WT	WT
UK005	4	UK	Male	44.4522	<65	No	2016-11-01	13.3224	<18 months	Rectum	Left	MMRp	KRAS_G12	2017-12-11	2018-01-01	No	0-1	1	0.7	2018-01-01	1	4.36667	2018-04-21	MUT	WT	WT	WT	WT
UK006	4	UK	Male	79.7528	≥65	Yes	2015-06-09	23.9145	≥18 months	Rectum	Left	Unknown	KRAS_G12	2017-06-05	2017-07-01	No	0-1	1	0.866667	2017-07-01	1	6.33333	2017-12-12	MUT	WT	WT	WT	WT
UK007	19	UK	Female	69.6629	≥65	Yes	2015-08-08	18.8158	≥18 months	Colon	Left	Unknown	KRAS_G12	2017-03-02	2017-03-29	No	0-1	1	0.9	2017-03-29	1	4.7	2017-07-21	MUT	WT	WT	WT	WT
UK008	21	UK	Male	31	<65	Yes	2017-01-27	49.7039	≥18 months	Colon	Right (+multiple/unk)	MMRp	KRAS_G12	2021-03-18	2021-04-15	Yes	0-1	1	0.933333	2021-04-15	1	4.03333	2021-07-17	MUT	WT	WT	WT	WT
UK009	21	UK	Male	63	<65	No	2018-10-04	16.5789	<18 months	Colon	Left	Unknown	KRAS_G12	2020-02-20	2020-03-19	No	0-1	1	0.933333	2020-03-19	1	1.53333	2020-04-06	MUT	WT	WT	WT	WT
UK010	21	UK	Male	53	<65	Yes	2014-06-04	39.3092	≥18 months	Colon	Left	MMRp	KRAS_G12	2017-09-11	2017-10-10	Yes	≥2	1	0.966667	2017-10-10	1	3.93333	2018-01-07	MUT	WT	WT	WT	WT
UK011	21	UK	Male	66	≥65	Yes	2015-11-25	15.5921	<18 months	Rectum	Left	Unknown	KRAS_G12	2017-03-13	2017-04-13	No	≥2	1	1.03333	2017-04-13	0	1.03333	2017-04-13	MUT	WT	WT	WT	WT
UK012	21	UK	Male	58	<65	Yes	2018-10-12	6.71053	<18 months	Rectum	Left	MMRp	KRAS_G12	2019-05-04	2019-06-08	No	≥2	1	1.16667	2019-06-08	1	5.96667	2019-10-30	MUT	WT	WT	WT	WT
UK013	21	UK	Male	64	<65	Yes	2018-11-13	22.1382	≥18 months	Colon	Right (+multiple/unk)	MMRp	KRAS_G12	2020-09-16	2020-10-21	Yes	0-1	1	1.16667	2020-10-21	1	6.6	2021-04-02	MUT	WT	WT	WT	WT
UK014	21	UK	Male	63	<65	No	2018-11-14	12.8618	<18 months	Rectum	Left	Unknown	KRAS_G12	2019-12-10	2020-01-14	No	0-1	1	1.16667	2020-01-14	1	2.3	2020-02-17	MUT	WT	WT	WT	WT
UK015	21	UK	Male	51	<65	Yes	2016-01-13	18.6513	≥18 months	Colon	Right (+multiple/unk)	Unknown	KRAS_G12	2017-08-02	2017-09-25	Yes	≥2	1	1.8	2017-09-25	1	4.9	2017-12-27	MUT	WT	WT	WT	WT
UK016	4	UK	Female	75.3399	≥65	No	2015-06-25	16.5132	<18 months	Colon	Right (+multiple/unk)	Unknown	KRAS_G12	2016-11-08	2017-01-02	No	0-1	1	1.83333	2017-01-02	1	8.7	2017-07-27	MUT	WT	WT	WT	WT
UK017	31	UK	Male	51	<65	Yes	2016-09-17	5.42763	<18 months	Colon	Right (+multiple/unk)	Unknown	KRAS_G12	2017-03-01	2017-04-25	No	0-1	1	1.83333	2017-04-25	1	9.2	2017-12-02	MUT	WT	WT	WT	WT
UK018	25	UK	Female	67	≥65	No	2016-06-01	22.7632	≥18 months	Colon	Right (+multiple/unk)	Unknown	KRAS_G12	2018-04-24	2018-06-20	Yes	0-1	1	1.9	2018-06-20	0	4.96667	2018-09-20	MUT	WT	WT	WT	WT
UK019	21	UK	Female	57	<65	Yes	2017-07-01	11.8092	<18 months	Colon	Right (+multiple/unk)	MMRp	KRAS_G12	2018-06-25	2018-08-23	Yes	0-1	1	1.96667	2018-08-23	0	4.23333	2018-10-30	MUT	WT	WT	WT	WT
UK020	21	UK	Female	31	<65	Yes	2018-04-28	23.3882	≥18 months	Colon	Right (+multiple/unk)	MMRp	KRAS_G12	2020-04-08	2020-06-11	Yes	0-1	1	2.13333	2020-06-11	1	5.26667	2020-09-13	MUT	WT	WT	WT	WT
UK021	21	UK	Male	58	<65	No	2018-01-05	8.51974	<18 months	Colon	Right (+multiple/unk)	MMRp	KRAS_G12	2018-09-21	2018-11-25	Yes	0-1	1	2.16667	2018-11-25	0	4.83333	2019-02-13	MUT	WT	WT	WT	WT
UK022	25	UK	Male	59.7452	<65	Yes	2015-04-01	33.1579	≥18 months	Colon	Left	Unknown	KRAS_G12	2018-01-03	2018-03-13	Yes	0-1	1	2.3	2018-03-13	1	5.1	2018-06-05	MUT	WT	WT	WT	WT
UK023	21	UK	Female	51	<65	Yes	2015-02-24	20.9211	≥18 months	Colon	Right (+multiple/unk)	Unknown	KRAS_G12	2016-11-21	2017-01-30	No	0-1	1	2.33333	2017-01-30	0	10.9667	2017-10-16	MUT	WT	WT	WT	WT
UK024	21	UK	Male	74	≥65	Yes	2015-03-20	20.3618	≥18 months	Rectum	Left	Unknown	KRAS_G12	2016-11-28	2017-02-06	Yes	0-1	1	2.33333	2017-02-06	1	11.7333	2017-11-15	MUT	WT	WT	WT	WT
UK025	21	UK	Female	50	<65	No	2017-01-03	5.75658	<18 months	Rectum	Left	MMRp	KRAS_G12	2017-06-27	2017-09-05	No	0-1	1	2.33333	2017-09-05	1	3.7	2017-10-16	MUT	WT	WT	WT	WT
UK026	21	UK	Male	63	<65	No	2020-02-26	14.2105	<18 months	Colon	Right (+multiple/unk)	MMRp	KRAS_G12	2021-05-03	2021-07-15	No	0-1	1	2.43333	2021-07-15	1	5.26667	2021-10-08	MUT	WT	WT	WT	WT
UK027	4	UK	Female	61.8258	<65	Yes	2015-07-23	24.7697	≥18 months	Rectum	Left	Unknown	KRAS_G12	2017-08-14	2017-11-01	No	0-1	1	2.63333	2017-11-01	1	8.93333	2018-05-09	MUT	WT	WT	WT	WT
UK028	25	UK	Male	57.8	<65	No	2016-05-25	7.99342	<18 months	Rectum	Left	MMRp	KRAS_G12	2017-01-23	2017-04-14	Yes	0-1	1	2.7	2017-04-14	1	6.56667	2017-08-08	MUT	WT	WT	WT	WT
UK029	21	UK	Female	64	<65	Yes	2017-11-20	27.2368	≥18 months	Colon	Right (+multiple/unk)	MMRp	KRAS_G12	2020-02-26	2020-05-19	Yes	≥2	1	2.76667	2020-05-19	1	4.56667	2020-07-12	MUT	WT	WT	WT	WT
UK030	19	UK	Female	65.9691	≥65	Yes	2016-02-03	31.4803	≥18 months	Rectum	Left	Unknown	KRAS_G12	2018-09-17	2018-12-10	No	0-1	1	2.8	2018-12-10	0	2.8	2018-12-10	MUT	WT	WT	WT	WT
UK031	21	UK	Female	71	≥65	Yes	2018-03-20	22.1711	≥18 months	Colon	Left	MMRp	KRAS_G12	2020-01-23	2020-04-22	No	≥2	1	3	2020-04-22	1	3.96667	2020-05-21	MUT	WT	WT	WT	WT
UK032	21	UK	Male	50	<65	Yes	2013-03-01	45	≥18 months	Rectum	Left	MMRp	KRAS_G12	2016-11-28	2017-02-27	No	0-1	1	3.03333	2017-02-27	1	13	2017-12-23	MUT	WT	WT	WT	WT
UK033	21	UK	Male	60	<65	No	2018-03-26	26.8092	≥18 months	Rectum	Left	MMRp	KRAS_G12	2020-06-18	2020-09-18	No	0-1	1	3.06667	2020-09-18	1	10.9	2021-05-11	MUT	WT	WT	WT	WT
UK034	25	UK	Female	53.9699	<65	Yes	2016-01-01	21.3487	≥18 months	Colon	Right (+multiple/unk)	Unknown	KRAS_G12	2017-10-11	2018-01-12	No	0-1	1	3.1	2018-01-12	1	6.26667	2018-04-17	MUT	WT	WT	WT	WT
UK035	21	UK	Male	75	≥65	Yes	2013-03-26	42.8618	≥18 months	Colon	Right (+multiple/unk)	Unknown	KRAS_G12	2016-10-19	2017-01-25	Yes	0-1	1	3.26667	2017-01-25	1	4.03333	2017-02-17	MUT	WT	WT	WT	WT
UK036	21	UK	Female	76	≥65	Yes	2018-01-04	19.0132	≥18 months	Colon	Right (+multiple/unk)	MMRp	KRAS_G12	2019-08-05	2019-11-11	No	0-1	1	3.26667	2019-11-11	1	4.33333	2019-12-13	MUT	WT	WT	WT	WT
UK037	31	UK	Female	69	≥65	Yes	2015-02-27	32.3355	≥18 months	Colon	Right (+multiple/unk)	Unknown	KRAS_G12	2017-11-06	2018-02-13	No	0-1	1	3.3	2018-02-13	1	6.53333	2018-05-21	MUT	WT	WT	WT	WT
UK038	4	UK	Male	69.9691	≥65	Yes	2016-02-01	24.6382	≥18 months	Colon	Right (+multiple/unk)	Unknown	KRAS_G12	2018-02-19	2018-06-05	Yes	0-1	1	3.53333	2018-06-05	0	3.53333	2018-06-05	MUT	WT	WT	WT	WT
UK039	21	UK	Female	30	<65	Yes	2019-05-26	4.40789	<18 months	Colon	Right (+multiple/unk)	MMRp	KRAS_G12	2019-10-07	2020-02-13	Yes	0-1	1	4.3	2020-02-13	1	6.53333	2020-04-20	MUT	WT	WT	WT	WT
UK040	21	UK	Female	64	<65	Yes	2014-10-14	58.0921	≥18 months	Colon	Left	Unknown	KRAS_G12	2019-08-15	2020-01-06	Yes	0-1	1	4.8	2020-01-06	1	8.13333	2020-04-15	MUT	WT	WT	WT	WT
UK041	21	UK	Male	62	<65	Yes	2013-09-10	34.5066	≥18 months	Rectum	Left	Unknown	KRAS_G12	2016-07-25	2016-12-29	No	0-1	1	5.23333	2016-12-29	1	5.66667	2017-01-11	MUT	WT	WT	WT	WT
UK042	4	UK	Male	78.7022	≥65	Yes	2014-12-01	36.6776	≥18 months	Colon	Right (+multiple/unk)	Unknown	KRAS_G12	2017-12-20	2018-06-01	No	0-1	1	5.43333	2018-06-01	1	10.6333	2018-11-04	MUT	WT	WT	WT	WT
UK043	4	UK	Female	70.6629	≥65	Yes	2016-10-31	17.5	<18 months	Colon	Right (+multiple/unk)	MMRp	KRAS_G12	2018-04-16	2018-10-01	Yes	0-1	1	5.6	2018-10-01	0	8.06667	2018-12-14	MUT	WT	WT	WT	WT
UK044	21	UK	Male	57	<65	Yes	2011-12-23	96.1184	≥18 months	Colon	Right (+multiple/unk)	Unknown	KRAS_G12	2019-12-23	2020-06-14	No	≥2	1	5.8	2020-06-14	1	5.86667	2020-06-16	MUT	WT	WT	WT	WT
UK045	4	UK	Female	73.7219	≥65	Yes	2015-07-01	22.3355	≥18 months	Colon	Left	Unknown	KRAS_G12	2017-05-10	2017-11-01	Yes	0-1	1	5.83333	2017-11-01	1	12.7333	2018-05-27	MUT	WT	WT	WT	WT
UK046	19	UK	Male	75.4466	≥65	Yes	2017-03-24	14.6711	<18 months	Rectum	Left	Unknown	KRAS_G12	2018-06-13	2018-12-10	No	0-1	0	6	2018-12-10	0	6	2018-12-10	MUT	WT	WT	WT	WT
UK047	19	UK	Female	59.4466	<65	Yes	2015-01-06	28.0592	≥18 months	Colon	Right (+multiple/unk)	Unknown	KRAS_G12	2017-05-08	2017-11-06	No	0-1	1	6.06667	2017-11-06	1	14.3667	2018-07-13	MUT	WT	WT	WT	WT
UK048	21	UK	Female	28	<65	Yes	2012-09-17	98.5526	≥18 months	Rectum	Left	MMRp	KRAS_G12	2020-11-30	2021-07-14	No	0-1	1	7.53333	2021-07-14	0	13.7667	2022-01-17	MUT	WT	WT	WT	WT
UK049	21	UK	Male	54	<65	Yes	2014-08-01	34.1776	≥18 months	Colon	Right (+multiple/unk)	Unknown	KRAS_G12	2017-06-05	2018-01-18	Yes	0-1	1	7.56667	2018-01-18	1	8.96667	2018-03-01	MUT	WT	WT	WT	WT
UK050	21	UK	Female	45	<65	Yes	2014-02-25	30.2303	≥18 months	Colon	Left	MMRp	KRAS_G12	2016-09-01	2017-05-01	No	0-1	1	8.06667	2017-05-01	1	13.5667	2017-10-13	MUT	WT	WT	WT	WT
UK051	4	UK	Male	78.2303	≥65	Yes	2017-09-01	6.54605	<18 months	Colon	Right (+multiple/unk)	Unknown	KRAS_G12	2018-03-19	2018-11-19	No	0-1	0	8.16667	2018-11-19	0	8.16667	2018-11-19	MUT	WT	WT	WT	WT
UK052	21	UK	Male	59	<65	Yes	2017-08-01	27.4671	≥18 months	Rectum	Left	MMRp	KRAS_G12	2019-11-14	2020-08-19	No	≥2	1	9.3	2020-08-19	1	12.7333	2020-11-30	MUT	WT	WT	WT	WT
UK053	31	UK	Male	72	≥65	Yes	2012-07-01	57.6316	≥18 months	Colon	Right (+multiple/unk)	Unknown	KRAS_G12	2017-04-18	2018-03-01	Yes	0-1	1	10.5667	2018-03-01	0	14.0667	2018-06-14	MUT	WT	WT	WT	WT
UK054	21	UK	Male	72	≥65	Yes	2013-12-21	33.4539	≥18 months	Colon	Left	Unknown	KRAS_G12	2016-10-03	2017-08-25	No	0-1	1	10.8667	2017-08-25	1	18	2018-03-27	MUT	WT	WT	WT	WT
UK055	21	UK	Male	51	<65	Yes	2018-04-16	28.8158	≥18 months	Rectum	Left	MMRp	KRAS_G13	2020-09-08	2020-09-30	No	0-1	1	0.733333	2020-09-30	0	0.733333	2020-09-30	WT	MUT	WT	WT	WT
UK056	21	UK	Male	49	<65	Yes	2013-03-04	52.2697	≥18 months	Colon	Left	Unknown	KRAS_G13	2017-07-10	2017-08-10	No	0-1	1	1.03333	2017-08-10	1	4.66667	2017-11-27	WT	MUT	WT	WT	WT
UK057	21	UK	Female	33	<65	No	2016-07-12	9.86842	<18 months	Rectum	Left	MMRp	KRAS_G13	2017-05-08	2017-06-13	No	0-1	1	1.2	2017-06-13	0	1.76667	2017-06-30	WT	MUT	WT	WT	WT
UK058	21	UK	Male	40	<65	Yes	2016-06-23	14.0132	<18 months	Colon	Left	MMRp	KRAS_G13	2017-08-23	2017-09-29	Yes	0-1	1	1.23333	2017-09-29	1	6.76667	2018-03-14	WT	MUT	WT	WT	WT
UK059	21	UK	Female	53	<65	Yes	2019-12-31	16.6776	<18 months	Colon	Left	MMRp	KRAS_G13	2021-05-21	2021-07-30	No	0-1	1	2.33333	2021-07-30	0	9.73333	2022-03-09	WT	MUT	WT	WT	WT
UK060	21	UK	Male	53	<65	Yes	2018-11-13	17.5987	<18 months	Colon	Left	MMRp	KRAS_G13	2020-05-01	2020-08-31	Yes	0-1	1	4.06667	2020-08-31	1	8.46667	2021-01-10	WT	MUT	WT	WT	WT
UK061	21	UK	Female	61	<65	Yes	2012-01-01	54.0132	≥18 months	Colon	Right (+multiple/unk)	Unknown	KRAS_G13	2016-06-30	2017-04-26	No	0-1	1	10	2017-04-26	0	28.6	2018-11-05	WT	MUT	WT	WT	WT
UK062	4	UK	Male	75.632	≥65	Yes	2013-11-01	37.1711	≥18 months	Colon	Right (+multiple/unk)	Unknown	KRAS_G13	2016-12-05	2018-12-03	No	0-1	0	24.2667	2018-12-03	0	24.2667	2018-12-03	WT	MUT	WT	WT	WT
UK063	25	UK	Female	45.1041	<65	No	2015-08-01	13.2237	<18 months	Colon	Left	Unknown	KRAS_other	2016-09-06	2016-09-30	No	0-1	1	0.8	2016-09-30	1	3.9	2017-01-01	WT	WT	MUT	WT	WT
UK064	21	UK	Male	67	≥65	Yes	2012-05-14	64.0789	≥18 months	Colon	Left	MMRp	KRAS_other	2017-09-13	2017-11-29	No	≥2	1	2.56667	2017-11-29	1	6.13333	2018-03-16	WT	WT	MUT	WT	WT
UK065	25	UK	Female	76.0767	≥65	Yes	2015-04-09	19.0789	≥18 months	Colon	Left	Unknown	KRAS_other	2016-11-09	2017-02-15	No	0-1	1	3.26667	2017-02-15	1	8.06667	2017-07-09	WT	WT	MUT	WT	WT
UK066	21	UK	Male	60	<65	Yes	2018-01-25	23.75	≥18 months	Colon	Right (+multiple/unk)	MMRp	KRAS_other	2020-01-17	2020-04-24	No	0-1	1	3.26667	2020-04-24	0	10.2333	2020-11-19	WT	WT	MUT	WT	WT
UK067	21	UK	Female	61	<65	No	2016-08-09	10.3289	<18 months	Rectum	Left	MMRp	KRAS_other	2017-06-19	2017-10-01	Yes	0-1	1	3.46667	2017-10-01	1	7	2018-01-15	WT	WT	MUT	WT	WT
UK068	19	UK	Male	55.6629	<65	Yes	2017-04-01	11.1184	<18 months	Colon	Right (+multiple/unk)	MMRd	KRAS_other	2018-03-05	2018-07-02	Yes	0-1	1	3.96667	2018-07-02	1	7.23333	2018-10-08	WT	WT	MUT	WT	WT
UK070	21	UK	Male	65	≥65	No	2016-10-07	6.84211	<18 months	Colon	Left	MMRp	Triple_WT	2017-05-03	2017-05-10	Yes	≥2	1	0.233333	2017-05-10	1	2.56667	2017-07-19	WT	WT	WT	WT	WT
UK071	21	UK	Male	39	<65	No	2016-12-09	23.4868	≥18 months	Colon	Left	Unknown	Triple_WT	2018-11-23	2018-11-30	Yes	≥2	1	0.233333	2018-11-30	1	2.4	2019-02-03	WT	WT	WT	WT	WT
UK072	21	UK	Female	26	<65	Yes	2016-06-17	29.2105	≥18 months	Rectum	Left	MMRp	Triple_WT	2018-11-22	2018-11-29	Yes	≥2	1	0.233333	2018-11-29	1	0.533333	2018-12-08	WT	WT	WT	WT	WT
UK079	21	UK	Male	35	<65	No	2013-03-04	42.2368	≥18 months	Rectum	Left	MMRd	Triple_WT	2016-09-08	2016-10-06	Yes	0-1	1	0.933333	2016-10-06	0	0.933333	2016-10-06	WT	WT	WT	WT	WT
UK080	21	UK	Male	55	<65	Yes	2014-10-27	24.1776	≥18 months	Colon	Left	Unknown	Triple_WT	2016-10-31	2016-12-03	Yes	0-1	1	1.1	2016-12-03	0	2.63333	2017-01-18	WT	WT	WT	WT	WT
UK081	21	UK	Male	59	<65	No	2018-07-16	7.07237	<18 months	Colon	Left	MMRp	BRAF	2019-02-16	2019-03-23	No	0-1	1	1.16667	2019-03-23	1	2.1	2019-04-20	WT	WT	WT	WT	MUT
UK082	21	UK	Male	60	<65	Yes	2018-07-02	10.6908	<18 months	Colon	Right (+multiple/unk)	MMRp	BRAF	2019-05-23	2019-06-27	Yes	0-1	1	1.16667	2019-06-27	0	1.16667	2019-06-27	WT	WT	WT	WT	MUT
UK083	19	UK	Female	75.6208	≥65	Yes	2018-06-25	4.83553	<18 months	Colon	Right (+multiple/unk)	MMRp	Triple_WT	2018-11-19	2018-12-24	No	0-1	0	1.16667	2018-12-24	0	1.16667	2018-12-24	WT	WT	WT	WT	WT
UK084	25	UK	Male	41.1808	<65	Yes	2016-12-08	-1.44737		Colon	Right (+multiple/unk)	Unknown	Triple_WT	2016-10-25	2016-12-01	No	0-1	1	1.23333	2016-12-01	0	2.16667	2016-12-29	WT	WT	WT	WT	WT
UK085	21	UK	Male	35	<65	Yes	2012-10-22	87.7632	≥18 months	Rectum	Left	Unknown	Triple_WT	2020-02-11	2020-03-20	No	0-1	1	1.26667	2020-03-20	1	3.96667	2020-06-09	WT	WT	WT	WT	WT
UK086	21	UK	Female	52	<65	Yes	2018-04-09	19.8355	≥18 months	Colon	Right (+multiple/unk)	MMRp	Triple_WT	2019-12-03	2020-01-14	Yes	0-1	1	1.4	2020-01-14	1	24.4667	2021-12-06	WT	WT	WT	WT	WT
UK087	25	UK	Male	75.8192	≥65	Yes	2014-09-01	24.9671	≥18 months	Colon	Left	Unknown	NRAS	2016-09-29	2016-11-11	No	0-1	1	1.43333	2016-11-11	1	7.63333	2017-05-16	WT	WT	WT	MUT	WT
UK088	19	UK	Female	41.6376	<65	No	2016-12-20	14.8684	<18 months	Colon	Left	Unknown	Triple_WT	2018-03-17	2018-05-01	No	0-1	1	1.5	2018-05-01	1	2.76667	2018-06-08	WT	WT	WT	WT	WT
UK089	19	UK	Female	56.4747	<65	Yes	2014-11-21	42.4671	≥18 months	Colon	Left	Unknown	Triple_WT	2018-06-04	2018-07-23	No	0-1	1	1.63333	2018-07-23	1	1.63333	2018-07-23	WT	WT	WT	WT	WT
UK090	21	UK	Female	60	<65	Yes	2015-06-14	39.5395	≥18 months	Colon	Left	MMRp	Triple_WT	2018-09-28	2018-11-17	Yes	0-1	1	1.66667	2018-11-17	1	3.23333	2019-01-03	WT	WT	WT	WT	WT
UK093	25	UK	Male	53.1726	<65	No	2014-04-01	38.75	≥18 months	Rectum	Left	Unknown	NRAS	2017-06-22	2017-08-15	No	0-1	1	1.8	2017-08-15	1	6.7	2018-01-09	WT	WT	WT	MUT	WT
UK094	31	UK	Male	72	≥65	No	2012-11-01	59.8026	≥18 months	Rectum	Left	MMRp	BRAF	2017-10-24	2017-12-18	Yes	0-1	1	1.83333	2017-12-18	1	4.4	2018-03-05	WT	WT	WT	WT	MUT
UK096	21	UK	Male	72	≥65	Yes	2016-01-15	11.8421	<18 months	Colon	Left	Unknown	Triple_WT	2017-01-09	2017-03-06	No	0-1	1	1.86667	2017-03-06	1	2.13333	2017-03-14	WT	WT	WT	WT	WT
UK098	4	UK	Female	65.927	≥65	No	2016-05-05	18.0921	≥18 months	Colon	Left	Unknown	Triple_WT	2017-11-06	2018-01-03	No	0-1	1	1.93333	2018-01-03	1	7.33333	2018-06-14	WT	WT	WT	WT	WT
UK099	21	UK	Male	32	<65	Yes	2016-04-25	47.3026	≥18 months	Rectum	Left	MMRp	Triple_WT	2020-04-02	2020-05-30	Yes	0-1	1	1.93333	2020-05-30	1	6.73333	2020-10-21	WT	WT	WT	WT	WT
UK100	21	UK	Female	54	<65	Yes	2013-11-18	93.75	≥18 months	Colon	Left	Unknown	Triple_WT	2021-09-07	2021-11-04	Yes	0-1	1	1.93333	2021-11-04	0	6.83333	2022-03-31	WT	WT	WT	WT	WT
UK101	19	UK	Male	78.927	≥65	Yes	2015-02-12	23.9803	≥18 months	Colon	Right (+multiple/unk)	Unknown	Triple_WT	2017-02-10	2017-04-12	No	0-1	1	2.03333	2017-04-12	1	4.4	2017-06-22	WT	WT	WT	WT	WT
UK103	21	UK	Male	62	<65	Yes	2014-09-23	26.6776	≥18 months	Colon	Left	Unknown	Triple_WT	2016-12-12	2017-02-13	No	0-1	1	2.1	2017-02-13	1	5.03333	2017-05-12	WT	WT	WT	WT	WT
UK104	21	UK	Female	64	<65	No	2017-02-13	26.5132	≥18 months	Colon	Left	MMRp	Triple_WT	2019-04-30	2019-07-02	No	0-1	1	2.1	2019-07-02	1	6.46667	2019-11-10	WT	WT	WT	WT	WT
UK105	21	UK	Female	68	≥65	Yes	2018-03-12	28.1579	≥18 months	Colon	Left	MMRp	Triple_WT	2020-07-15	2020-09-16	No	0-1	1	2.1	2020-09-16	0	19.6667	2022-02-25	WT	WT	WT	WT	WT
UK106	19	UK	Male	55.9438	<65	Yes	2011-05-05	64.375	≥18 months	Rectum	Left	Unknown	Triple_WT	2016-09-12	2016-11-14	No	0-1	1	2.1	2016-11-14	1	3.3	2016-12-20	WT	WT	WT	WT	WT
UK107	21	UK	Male	60	<65	No	2014-12-18	30.625	≥18 months	Rectum	Left	MMRp	Triple_WT	2017-07-06	2017-09-08	No	≥2	1	2.13333	2017-09-08	1	2.56667	2017-09-21	WT	WT	WT	WT	WT
UK108	21	UK	Male	55	<65	Yes	2017-04-27	22.4671	≥18 months	Colon	Left	MMRp	Triple_WT	2019-03-11	2019-05-21	Yes	0-1	1	2.36667	2019-05-21	1	6.16667	2019-09-12	WT	WT	WT	WT	WT
UK111	25	UK	Male	57	<65	Yes	2017-03-07	13.5855	<18 months	Colon	Right (+multiple/unk)	Unknown	NRAS	2018-04-24	2018-07-10	Yes	0-1	1	2.56667	2018-07-10	1	3.13333	2018-07-27	WT	WT	WT	MUT	WT
UK114	21	UK	Female	73	≥65	No	2018-12-15	15.9868	<18 months	Rectum	Left	MMRp	NRAS	2020-04-14	2020-07-06	No	0-1	1	2.76667	2020-07-06	0	10.0667	2021-02-10	WT	WT	WT	MUT	WT
UK116	21	UK	Female	46	<65	No	2016-11-29	14.9342	<18 months	Colon	Left	MMRp	Triple_WT	2018-02-26	2018-05-21	No	0-1	1	2.8	2018-05-21	1	2.93333	2018-05-25	WT	WT	WT	WT	WT
UK117	21	UK	Male	44	<65	No	2015-04-27	17.7303	<18 months	Colon	Right (+multiple/unk)	Unknown	BRAF	2016-10-17	2017-01-12	Yes	0-1	1	2.9	2017-01-12	0	2.9	2017-01-12	WT	WT	WT	WT	MUT
UK118	21	UK	Male	33	<65	Yes	2015-04-22	18.8158	≥18 months	Rectum	Left	MMRp	Triple_WT	2016-11-14	2017-02-09	No	0-1	1	2.9	2017-02-09	1	8.23333	2017-07-19	WT	WT	WT	WT	WT
UK123	25	UK	Male	76	≥65	Yes	2016-01-01	27.6316	≥18 months	Colon	Left	Unknown	Triple_WT	2018-04-20	2018-07-20	Yes	0-1	1	3.03333	2018-07-20	0	5.13333	2018-09-21	WT	WT	WT	WT	WT
UK125	21	UK	Female	44	<65	No	2015-05-11	34.1776	≥18 months	Colon	Left	Unknown	Triple_WT	2018-03-15	2018-06-21	No	0-1	1	3.26667	2018-06-21	0	6.43333	2018-09-24	WT	WT	WT	WT	WT
UK126	19	UK	Female	71.014	≥65	Yes	2014-12-01	22.1053	≥18 months	Colon	Right (+multiple/unk)	Unknown	Triple_WT	2016-10-03	2017-01-09	Yes	0-1	1	3.26667	2017-01-09	1	5.16667	2017-03-07	WT	WT	WT	WT	WT
UK127	25	UK	Female	78.663	≥65	Yes	2015-01-01	20.5263	≥18 months	Colon	Left	Unknown	Triple_WT	2016-09-16	2016-12-24	No	0-1	1	3.3	2016-12-24	1	4.4	2017-01-26	WT	WT	WT	WT	WT
UK128	25	UK	Male	54.9288	<65	No	2016-07-01	12.9934	<18 months	Colon	Left	MMRp	Triple_WT	2017-07-31	2017-11-07	Yes	0-1	1	3.3	2017-11-07	0	6.2	2018-02-02	WT	WT	WT	WT	WT
UK129	4	UK	Male	64.2528	<65	Yes	2011-09-01	76.8092	≥18 months	Colon	Right (+multiple/unk)	Unknown	Triple_WT	2018-01-22	2018-05-01	No	0-1	1	3.3	2018-05-01	1	6.66667	2018-08-10	WT	WT	WT	WT	WT
UK131	21	UK	Male	63	<65	Yes	2015-09-20	15.6908	<18 months	Rectum	Left	Unknown	Triple_WT	2017-01-09	2017-04-24	No	0-1	1	3.5	2017-04-24	1	7.4	2017-08-19	WT	WT	WT	WT	WT
UK133	21	UK	Female	36	<65	Yes	2016-04-08	21.2829	≥18 months	Colon	Left	MMRp	Triple_WT	2018-01-15	2018-04-30	Yes	0-1	1	3.5	2018-04-30	1	8.53333	2018-09-28	WT	WT	WT	WT	WT
UK137	25	UK	Male	49.074	<65	Yes	2015-06-22	26.1184	≥18 months	Colon	Left	Unknown	NRAS	2017-08-24	2017-12-12	Yes	0-1	1	3.66667	2017-12-12	0	7.86667	2018-04-17	WT	WT	WT	MUT	WT
UK138	21	UK	Male	53	<65	Yes	2016-10-24	41.4474	≥18 months	Colon	Right (+multiple/unk)	MMRp	Triple_WT	2020-04-06	2020-07-25	No	0-1	1	3.66667	2020-07-25	1	17.7333	2021-09-20	WT	WT	WT	WT	WT
UK139	21	UK	Female	71	≥65	Yes	2018-03-08	8.25658	<18 months	Colon	Left	MMRp	Triple_WT	2018-11-14	2019-03-05	Yes	0-1	1	3.7	2019-03-05	1	6.13333	2019-05-17	WT	WT	WT	WT	WT
UK140	4	UK	Male	73.6096	≥65	Yes	2017-02-20	8.98026	<18 months	Colon	Left	MMRp	NRAS	2017-11-20	2018-03-12	No	0-1	0	3.73333	2018-03-12	0	10.3333	2018-09-26	WT	WT	WT	MUT	WT
UK141	21	UK	Male	58	<65	Yes	2017-09-22	20.0329	≥18 months	Rectum	Left	Unknown	Triple_WT	2019-05-24	2019-09-20	Yes	0-1	1	3.96667	2019-09-20	1	6.86667	2019-12-16	WT	WT	WT	WT	WT
UK142	4	UK	Female	76.0506	≥65	Yes	2017-03-01	4.07895	<18 months	Colon	Right (+multiple/unk)	MMRp	NRAS	2017-07-03	2017-11-01	Yes	0-1	1	4.03333	2017-11-01	1	10.3667	2018-05-10	WT	WT	WT	MUT	WT
UK144	19	UK	Female	66.264	≥65	Yes	2016-12-23	4.93421	<18 months	Colon	Left	MMRp	Triple_WT	2017-05-22	2017-09-26	No	0-1	1	4.23333	2017-09-26	1	5.93333	2017-11-16	WT	WT	WT	WT	WT
UK145	21	UK	Male	64	<65	Yes	2014-09-01	24.1118	≥18 months	Rectum	Left	Unknown	Triple_WT	2016-09-03	2017-01-13	No	0-1	1	4.4	2017-01-13	1	7.26667	2017-04-09	WT	WT	WT	WT	WT
UK147	25	UK	Male	72.1233	≥65	No	2015-11-01	24.4737	≥18 months	Colon	Left	MMRp	Triple_WT	2017-11-14	2018-04-03	No	0-1	1	4.66667	2018-04-03	0	10.2	2018-09-16	WT	WT	WT	WT	WT
UK148	31	UK	Male	50	<65	Yes	2016-02-10	18.3882	≥18 months	Colon	Left	Unknown	Triple_WT	2017-08-22	2018-01-17	No	0-1	1	4.93333	2018-01-17	1	9.5	2018-06-03	WT	WT	WT	WT	WT
UK149	19	UK	Male	74.3876	≥65	Yes	2015-08-28	22.0724	≥18 months	Colon	Left	Unknown	Triple_WT	2017-06-29	2017-11-29	Yes	0-1	1	5.1	2017-11-29	1	8.23333	2018-03-03	WT	WT	WT	WT	WT
UK150	21	UK	Male	55	<65	Yes	2013-12-01	33.5197	≥18 months	Rectum	Left	Unknown	Triple_WT	2016-09-15	2017-02-20	Yes	0-1	1	5.26667	2017-02-20	1	6.3	2017-03-23	WT	WT	WT	WT	WT
UK152	19	UK	Male	45.6152	<65	Yes	2014-09-18	27.9934	≥18 months	Rectum	Left	Unknown	Triple_WT	2017-01-16	2017-07-05	No	0-1	1	5.66667	2017-07-05	1	19.4667	2018-08-23	WT	WT	WT	WT	WT
UK153	19	UK	Female	62.6124	<65	Yes	2015-10-17	11.1184	<18 months	Rectum	Left	Unknown	Triple_WT	2016-09-19	2017-03-12	No	0-1	1	5.8	2017-03-12	1	10.2667	2017-07-24	WT	WT	WT	WT	WT
UK154	19	UK	Female	52.5365	<65	No	2016-04-08	9.17763	<18 months	Colon	Left	Unknown	Triple_WT	2017-01-12	2017-07-05	No	0-1	1	5.8	2017-07-05	1	12.3333	2018-01-17	WT	WT	WT	WT	WT
UK156	19	UK	Male	75.1882	≥65	Yes	2017-09-05	8.28947	<18 months	Colon	Left	Unknown	Triple_WT	2018-05-15	2018-12-10	No	0-1	1	6.96667	2018-12-10	0	6.96667	2018-12-10	WT	WT	WT	WT	WT
UK158	21	UK	Female	40	<65	Yes	2018-02-08	21.3158	≥18 months	Colon	Right (+multiple/unk)	MMRp	Triple_WT	2019-11-18	2020-06-22	Yes	0-1	1	7.23333	2020-06-22	0	20.1667	2021-07-15	WT	WT	WT	WT	WT
UK159	19	UK	Female	49.7612	<65	Yes	2014-02-10	31.0855	≥18 months	Rectum	Left	Unknown	Triple_WT	2016-09-12	2017-05-07	No	0-1	1	7.9	2017-05-07	1	16.7667	2018-01-28	WT	WT	WT	WT	WT
UK160	19	UK	Male	69.677	≥65	Yes	2018-03-15	0.361842	<18 months	Colon	Left	Unknown	Triple_WT	2018-03-26	2018-11-30	Yes	0-1	0	8.3	2018-11-30	0	8.3	2018-11-30	WT	WT	WT	WT	WT
UK161	21	UK	Male	58	<65	Yes	2016-11-14	42.7303	≥18 months	Rectum	Left	Unknown	Triple_WT	2020-06-05	2021-02-25	Yes	0-1	1	8.83333	2021-02-25	1	14.8	2021-08-23	WT	WT	WT	WT	WT
UK162	4	UK	Male	87.9438	≥65	No	2016-11-09	16.2829	<18 months	Colon	Left	Unknown	Triple_WT	2018-03-19	2018-12-10	No	0-1	0	8.86667	2018-12-10	0	8.86667	2018-12-10	WT	WT	WT	WT	WT
UK163	25	UK	Female	72.1781	≥65	Yes	2015-07-05	18.4868	≥18 months	Rectum	Left	Unknown	Triple_WT	2017-01-17	2017-10-27	No	0-1	1	9.43333	2017-10-27	1	10.9667	2017-12-12	WT	WT	WT	WT	WT
UK164	21	UK	Male	68	≥65	No	2016-12-14	23.7829	≥18 months	Rectum	Left	Unknown	Triple_WT	2018-12-07	2019-09-20	No	0-1	1	9.56667	2019-09-20	1	16.3667	2020-04-11	WT	WT	WT	WT	WT
UK165	21	UK	Female	48	<65	Yes	2016-01-11	30.6579	≥18 months	Colon	Left	MMRp	Triple_WT	2018-07-31	2019-07-23	No	0-1	1	11.9	2019-07-23	1	25.9	2020-09-15	WT	WT	WT	WT	WT

## Sheet: Supplementary Table 7
Centre	Patients	(%)
AN	74	7.3%
AO San Pio (BN)	4	0.4%
AQ	13	1.3%
ARNAS CIVICO (PA)	26	2.6%
ASL TORINO 4	16	1.6%
BWoSCC	9	0.9%
CANDIOLO (TO)	20	2.0%
CH	13	1.3%
CR	17	1.7%
FIRENZE	37	3.7%
GEMELLI	138	13.6%
GSTTT	32	3.2%
H Monza	9	0.9%
H/ Sacco	6	0.6%
HMOnza	1	0.10%
Imperial	81	8.0%
LATINA	21	2.1%
LEICESTER	21	2.1%
MODENA	54	5.3%
ODM (NA)	8	0.8%
Osp. Legnano	5	0.5%
Osp/ Legnano	16	1.6%
P.O. lecce	76	7.5%
Pascale NA	12	1.2%
POLIAMBULANZA	14	1.4%
Policlinico Mi	11	1.1%
S/ Carlo (PZ)	33	3.3%
SAN GIOV ROTONDO	28	2.8%
SANT'ANDREA (RM)	48	4.7%
TN	51	5.0%
TOR VERGATA (RM)	16	1.6%
TREVIGLIO	5	0.5%
TRICASE (LE)	7	0.7%
UHS	25	2.5%
Varese	9	0.9%
Verona BR	28	2.8%
Verona BT	28	2.8%
Total	1012	100.0%

## Sheet: Supplementary Table 8
Full model outputs of main G12:treatment interaction analyses based on overall survival
Population: full (n=800 patients)
Unadjusted analysis						Adjusted analysis
Variable	Hazard ratio for death	95% CI	P value	Remarks		Variable	Hazard ratio for death	95% CI	P value	Remarks
G12_mutant:Treatment_FTD interaction	1.73	1.20-2.48	0.0031	-		G12_mutant:Treatment_FTD interaction	1.59	1.10-2.30	0.015	-
G12: wildtype	-	-	-	Reference		G12: wildtype	-	-	-	Reference
G12: mutant	0.69	0.52-0.92	0.012	-		G12: mutant	0.73	0.53-0.99	0.045	-
Treatment: placebo	-	-	-	Reference		Treatment: placebo	-	-	-	Reference
Treatment: FTD	0.56	0.45-0.69	8.2E-8	-		Treatment: FTD	0.57	0.46-0.71	3.9E-7	-
Region (Japan vs rest)	-	-	-	Study stratification factor		Region (Japan vs rest)	-	-	-	Study stratification factor
Time from diagnosis of metastatic disease (<18 mo yes vs no)	-	-	-	Study stratification factor		Time from diagnosis of metastatic disease (<18 mo yes vs no)	-	-	-	Study stratification factor
						ECOG performance score: 0	-	-	-	Reference
						ECOG performance score: 1	-	-	-	Stratification factor, as variable violated the proportional hazards assumption
						Number of metastatic sites: 1-2	-	-	-	Reference
						Number of metastatic sites: >2	1.80	1.52-2.14	2.1E-11	-
						Primary tumor location: colon	-	-	-	Reference
						Primary tumor location: rectum	-	-	-	Stratification factor, as variable violated the proportional hazards assumption
						Prior use of regorafenib: no	-	-	-	Reference
						Prior use of regorafenib: yes	1.12	0.84-1.49	0.43	-
						Age: <65	-	-	-	Reference
						Age: >=65	1.00	0.85-1.19	0.96	-
						Number of prior regimens: 2	-	-	-	Reference
						Number of prior regimens: 3	1.17	0.88-1.54	0.28	-
						Number of prior regimens: >=4	0.90	0.69-1.18	0.46	-
						Refractory to fluoropyrimidine as last prior regimen: no	-	-	-	Reference
						Refractory to fluoropyrimidine as last prior regimen: yes	1.05	0.86-1.29	0.62	-
Population: KRAS mutant (n=407 patients)
Unadjusted analysis						Adjusted analysis
Variable	Hazard ratio for death	95% CI	P value	Remarks		Variable	Hazard ratio for death	95% CI	P value	Remarks
G12_mutant:Treatment_FTD interaction	2.01	1.19-3.41	0.0091	-		G12_mutant:Treatment_FTD interaction	2.25	1.30-3.89	0.0037	-
G12: wildtype	-	-	-	Reference		G12: wildtype	-	-	-	Reference
G12: mutant	0.54	0.36-0.83	0.0050	-		G12: mutant	0.49	0.31-0.76	0.0017	-
Treatment: placebo	-	-	-	Reference		Treatment: placebo	-	-	-	Reference
Treatment: FTD	0.48	0.31-0.75	0.0010	-		Treatment: FTD	0.42	0.27-0.66	0.00016	-
Region (Japan vs rest)	-	-	-	Study stratification factor		Region (Japan vs rest)	-	-	-	Study stratification factor
Time from diagnosis of metastatic disease (<18 mo yes vs no)	-	-	-	Study stratification factor		Time from diagnosis of metastatic disease (<18 mo yes vs no)	-	-	-	Study stratification factor
						ECOG performance score: 0	-	-	-	Reference
						ECOG performance score: 1	-	-	-	Stratification factor, as variable violated the proportional hazards assumption
						Number of metastatic sites: 1-2	-	-	-	Reference
						Number of metastatic sites: >2	1.84	1.44-2.34	8.2E-7	-
						Primary tumor location: colon	-	-	-	Reference
						Primary tumor location: rectum	0.91	0.70-1.17	0.46	-
						Prior use of regorafenib: no	-	-	-	Reference
						Prior use of regorafenib: yes	1.43	0.94-2.18	0.096	-
						Age: <65	-	-	-	Reference
						Age: >=65	0.97	0.76-1.23	0.78	-
						Number of prior regimens: 2	-	-	-	Reference
						Number of prior regimens: 3	1.10	0.79-1.53	0.56	-
						Number of prior regimens: >=4	0.84	0.61-1.17	0.31	-
						Refractory to fluoropyrimidine as last prior regimen: no	-	-	-	Reference
						Refractory to fluoropyrimidine as last prior regimen: yes	1.07	0.77-1.49	0.68	-
Population: KRAS exon 2 mutant (G12 or G13 mutant [double mutants excluded]; n=339 patients)
Unadjusted analysis						Adjusted analysis
Variable	Hazard ratio for death	95% CI	P value	Remarks		Variable	Hazard ratio for death	95% CI	P value	Remarks
G12_mutant:Treatment_FTD interaction	2.91	1.45-5.84	0.0026	-		G12_mutant:Treatment_FTD interaction	3.11	1.50-6.47	0.0023	-
G12: wildtype	-	-	-	Reference		G12: wildtype	-	-	-	Reference
G12: mutant	0.48	0.28-0.82	0.0075	-		G12: mutant	0.41	0.23-0.73	0.0025	-
Treatment: placebo	-	-	-	Reference		Treatment: placebo	-	-	-	Reference
Treatment: FTD	0.33	0.18-0.62	0.00059	-		Treatment: FTD	0.30	0.15-0.57	0.00032	-
Region (Japan vs rest)	-	-	-	Study stratification factor		Region (Japan vs rest)	-	-	-	Study stratification factor
Time from diagnosis of metastatic disease (<18 mo yes vs no)	-	-	-	Study stratification factor		Time from diagnosis of metastatic disease (<18 mo yes vs no)	-	-	-	Study stratification factor
						ECOG performance score: 0	-	-	-	Reference
						ECOG performance score: 1	-	-	-	Stratification factor, as variable violated the proportional hazards assumption
						Number of metastatic sites: 1-2	-	-	-	Reference
						Number of metastatic sites: >2	1.82	1.39-2.39	0.000014	-
						Primary tumor location: colon	-	-	-	Reference
						Primary tumor location: rectum	0.84	0.63-1.13	0.25	-
						Prior use of regorafenib: no	-	-	-	Reference
						Prior use of regorafenib: yes	1.26	0.77-2.05	0.36	-
						Age: <65	-	-	-	Reference
						Age: >=65	0.91	0.69-1.19	0.46	-
						Number of prior regimens: 2	-	-	-	Reference
						Number of prior regimens: 3	1.16	0.81-1.64	0.42	-
						Number of prior regimens: >=4	0.94	0.66-1.34	0.72	-
						Refractory to fluoropyrimidine as last prior regimen: no	-	-	-	Reference
						Refractory to fluoropyrimidine as last prior regimen: yes	1.07	0.74-1.55	0.72	-

## Sheet: Supplementary Table 9
	PATIENT CHARACTERISTICS		TUMOR CHARACTERISTICS					REGIMENS PRIOR TO BIOPSY
ID	Gender	Age at biopsy	Localization	Differentiation	Genetic profile		Biopsied lesion	Treatment regimen
					KRAS mutation-induced amino acid change	MSI status
SNS026	F	51	Colon	Poorly	G12S	MSS	Lymph node	CAPOX
TUM003	M	72	Colon	Moderately	G12A	MSS	Liver	-
TUM010	M	69	Colon	Moderately	G12V	NA	Omentum	CAPOX-B/Panitumumab
TUM042	M	63	Colon	NA	Wild type	MSS	Lymph node	CAP-B
TUM050	M	56	Rectum	NA	Wild type	MSS	Lymph node	CAPOX-B
TUM052	M	63	Colon	Moderately	G12C	MSS	Liver	CAPOX-B
TUM065	M	77	Colon	NA	Wild type	MSS	Liver	CAPIRI
